# Supplementary material for: An Enhancer's Length and Composition Are Shaped by Its Regulatory Task
Source: Front Genet. 2017 May 23;8:63. doi: 10.3389/fgene.2017.00063 (PMC5440464; doi:10.3389/fgene.2017.00063)
Supplement: Supplementary file 4 [file DataSheet1.FASTA]

>ap_slp2-minus3
GTGTTGTTGGCTCTGCGTGAGTTTTGGCAGTGTTTCTCTTTTTTTTTCGTTAAATGCGTGTAAATCAGTTTATAACACATTGTCAACAATTATCAAGTGTTAGCCACTGGGAAGGGGTGAGCTTTGGTCTTTTTTTGGATTTTTTTGCGGGCTTATCGACCGACTTGGGGCGCTACATTTTTAGGATTTTCAAGAAAACTATTCTTACATAGAATATCTTTCGAGAAGCCCACAAGTGAAATTATTAATCATCTTTAAAATATAAATATATGTTTTGAAATTAATTTCAAAACTTCGTTGTAAACCTGTTCTGTTAATCCTGCACTTTACCATATGTTCATACTCTGGTCTTAGATGATCTCACATCGATAACCTTCATCAGATATTCCTTCAAATCATTTTCCCTGCTTTAGCGCACTTATCAACCATCGTGACTGAGAGTATTCGTTTTGTAAATCCTGGTTTCCGGCTCATCACCCCGATGTTTGGGCAAACCATATGCTCTGGCAGCATGAACCAGTGTGTCCACGGTCCATGGAGCAACCCCCAAAAAACGGACACCCCTTGCCCAATTTCACCCTTCGCCGTACTCAAGGCAACCTCTAGGACACTCATTTGGCTGTTTATTTGCAAAACGAGGCACACGATAACAGCAACAGCAACAAAAGTAACAAGTGTGTCCGAATCCCGGAACTGTCCAAAGACCCGTGAACGTGATTTCAACAAAATTTGGCCAATTTGTCCGTGCGCGTTCCCCGTCGGGAAAATCCCCTTGAAAACGCGTCAGAGCGAAAAACGAGAGGAAAACTCTTTTTAAACGCCGTTGACTATGTTCTAAAATGTGTAACATATTTTAGATAGAAAGTCAATACAAGTAGTGCTCTACTAGAAAGAAAGATAGGTTAAGCACATTGCCATTCTCAATCAATATTTCTAAAAGTAGATATATATTTTTAGCAGTGCAGCCTATTTTATCAACTGTCTAGGGAGCTTCAAGCGAAATCAGATGTCACCATGCCGGTTTAACCCTTTCCCTTTAATCGAGCCAAGGGCCAAACTGAAAATATTTGCATGGCTAAGCGACGGCGATTAGGGCAAGGCGAGCAAGGACATCGAGGAGGACACAGCTTGAGGTCCACGAAATGAGATTAATACGCGCTAAGCTAAGTCCTCGTTCCGAGCGAGGATCGATCTAATCCTTGCTTAACTCTTTCGAAACGGTAGCTAGCATGGGTGTTTGGGCGTAGGTAGGACATTGTAGGATTCCCATTGCCGACTGCGACTGCATGTAAACAGACCATATAAACAGCGGAAGCGACGGGCTGTCCTCTAAAACCCCGCTATCCCATCCTTAACCCCTTCAGAAACACCAATCTACGGCAGGTAGCGGTAGCCTTGTTTGCATGGACCGCGCTGATCCGTTGGACAAACAAGCTAATCCTGCGGTTAAACTGCCATTGAGTCTATCAAAATAAGGCATATACTCGTGCATATACCCGGAAGGACTTGCGCGTAGGCGTTTCTCCACGGGGCGTGGCAACTTTACGGCCAAGAACGGGTTGGGCACCACCGAATTCCCTAAAGGGTTAAGCGTCGCGGATTTATTTCTGCCAAAATATCAAAAACTACGTGCGGGAACAAAACTAAATGCCTGCTATAAATCTGGCTGATTAGTAAAGTACTCTCGCCCCCAAAAATGTGGAGTGGGTGTATATGCATAGATCCGATCCCAAATCCTGAAATATAAATCCCCTTTTGGTGCTGCCATATGAATCTGTCTCCTTTTCGGCGTTTTGATCAATGACAAGTTGGTTTTTTTTTTCGTGGGTCGTTTTTCATGGGTTTTTGTTTGTCCGGGGTAATTACACTCCGTAGTTTCCGGACTACCGATTGTCGGGAAGTTCTAAGTCGGTTCTATGGTCGGTCTGTTTGTTTTGAATTGTTGATATTTTGAATATTTTCGAAAAGGATTTGGCTGCTATTTAGCTTCTGAGTTCTTAAACGGCATTTCGGAAAGATAAATCGGCGAGAAGTAAACATTTTTTATTCATTTGTTTAATCAAAGGGAGTGGGATGATTGATCGTCTGTGTCAAATGAATGTCTATAAATGCCAATGTCTAGTCTTCTAATATTGATATATATACACCCTTTTAATATAATGCTCATTATTATTTTGTGTGGGATCAATTGAATTTGTGTACAAATATTCAATTCACTTCCATAACAGAGTAAAAAGTGCCTTGATATTAAATAATTAATACTGAATACCACCCTCATAGCGCTTAAACAGAGCACCCTCCTGAGTATATCATAATATAATAACATAATTAATAAAATATTAGAAAGTGTCTTCCTTTTTTCCTAATATCTCTATTATGTATTTATAGCAAACATACAATTTTAAAAAGAAACCCACAATTACCATTCTCCTGTGATATCCCCTATTATTAAGTTGCCCATCCATTTAGATTCGAAACGCTGTCAATGAAGTATGCAAAGCAGCCAAAACAATTACCCAACGCAGAAAATACAATGATAAATACTTTAATTGAAATACTGAGAAAACAATGGGGCTACGAAAAATCAATTGAAGACTGTTGGTCGCCATTTTGTATTGAATGTGGGGGCTATTTGCTCGA
>ap_tll-plus4
AATTAATCTCAGTTTGCGGATTCTCTCCCCTTAGACTAGACTCAATTTAATCCATTTGAAGGTTGAAGGCGGCTTGGACTAGGACTCAGACTAACTTGTGCCTCACTTGAACTGCATTAAATCCGCGAGCTTTACCTGCCGAAAGGGGGTGGGAACTGGCTCATCTGGGAGAAATCTCAAGTGGCTGGCGGTCCGAAAATTCTGGGGAAATTCGGAACAAGTATGTCGGAATCTGCGGGATTTTGTATAACGCGTTTAATTCATAGATTTTCGTTGATTAAGTAATCCCCGCAAAGGGCTCAATGAAGGCGACGCGTCGGCCGATTAGCGCAGTTCGCGTAAGCGGGATGTCCCGAGTTTGTACCCAAAGGCAGGTGTGGGTTAACAGGTTAAGGGTTTCGCAAGCTTAACCCACACAGGACCTCTCTCGCTCCCTCCTCGAGGCTCTCCTACTGGCTCTGATCCTTATCCAGGCGCAATTACCTAGCGAAACAAAAATATGAGTATGCAAATAGATTTTAATGGGCAGGATTACCCTTTTGCTAAATACCAAAATCCTGGACGGGCGGTCTGCGCACCGCAGCTCCTTTGTTTTCAAATGTAATGAGAATGTCTCTAAGCCAAAATATTAAACATCCGTTTGAGCCTGGCCAGAACATACCCATACATACATCGTCTATGTATATACGTATATTGCAAATCCGGCTTCCGATTGTCCTAGTTGTTTGTACCTGAAGTCAGGACGTTTCTCTCTCTCTCGTCCTGCGGCAAGCAAAAGTCAAAGCGGCGTTGTTCTTGTAAATTGAGTAGCTCGATTTATCGCCAGATCAATTTTCTATATCTGCCGCTCAGATAAGCGGGTATATAATTGTTTCTGTGGCTTATGCGCTGCCAACTAAGCCTGGTTTTGGTCTTGGTTTTCGTTTCGCTTCTTGCCCTGAGCCTTACTTAGTAGCTTAAGTTCTGCTTAACTTACTTTAGTGGGCAAATGGCAAATTTTAGGCGGAAAATTCTACGAAATTCTTTGTATTTGCATACACATCCGTGGCGGCATTGTCTTTGACGCTTAGTCGCATAATTTGCCAGACAAAACGGTCATAGGACTAGAGGGGCAATGCACTGAGGAAAAAAGGTGATTTTAAATTCTAAATTTAGTTGCATTAAGTCAATATTCAGTATAAAAGATATTTTTTTTACATAGGTACCTTACAAAAAACCTTTTGTCGCGATTTATCCACAGAATTGTGCGACTTTTAGACCTCATTAGACATAACACTTAAAGCACACCAGCTGCTTTCTAACAAGGCTGTCTTAGATCATCAGCTCTGATCAATGCTATCCAAAAAGCGATTAGGACGAGGACATCGCGTTGCAGGATCATCGAAGCGTGGCCTCATCCAAAGTACTTTTTGCACTGGTCCCGCCATTGTATCTGCCCCTTTTTTATGCCCCTAAGTACTTGATGCCCGAGTCTAAGACCCCGAAAATCTGTGCACATCCTTTTGATTGTTGCCATCTGAGTACGGGACAATAGTCGTGGTTTTGCGACGAGTGGACCTCCTGGAGGTGAGAAAAATATTAAGGGCAAATCCGCT
>ap_prd-A
CTGAGACGCCCCCTGGCGGCGAGCGAGACGGTTGCTAAATGGGTCGAGTGAGCCAGAGCGAGATGCCGTTGTGGAGAGCGCTGCGATTGGTCCGCGTAGTGGTTACCTGCCAAGTGACTGTGGGATATGGCCGACGTCTGGGCCGTGGCTTCACAGAAAGGCAACGATCTTGGCCGACGTTCGGATGGTGAAGTCAGTCAGGCACAGACTGCGCAACGAGCCACACCGCATCTCGTCCTCGTTCTCGTCTTCGCCTTCGCCTCCGTTTCATCTTTCCCATCGAGATTGCGAACTAACAGATACTTAGATATTCGAAGTGCAACTAATCGGTTAATCAATACCTCGCAACGCTTACTTATGACTTTGACAAAGTGTCCAGACATTGTCCAGAACTAAAGTGATATAATCAAGTGATATACGAACTTCGAGACTGAGTTAACACCGGTTTTGTGCCGGGACAAGCTTACGCATCTTGGAGCTCCTCCAGAAACTATGACCGTAACCGCCTTTGCTGCCGCAATGCACAGACCCTTCTTCAATGGATATTCTACCATGCAAGGTGAGTGTCTATCGCTTATATACAACATCCAGCAAAAGTCACTTTGGAATATAAGTCACTTTCACAATGTACTTACTAAATATCAAAGCCTAGTTGATCATTTCCATATATCTTCATTTCTAAACCGACGGCTCAAGATCCCGCTAAAGATCTCAGTTTGGGCCAAGGCCGTCGGCTACTCTCTAATGGCCATTAGTTGCCCGGCGGGAGAGTCGCGCGCCTCTGACCTTCGACCTTAGCTCCGAGTTTCCCGTCTTCCCGGGAAGTCAACTCCGGTCGAAGGTGTCGTAAATCAAGTGACACGCGCTCCGCTCTACCTAGCTAGTATTGGAAAAGCCTCTAAAATTTCCATTTTCTCATCTTCCTCATTCCA
>ap_bowl
GCATAATCCAATTGCATTTGAATTAATAAATCATAGTCTTAGTGCTTCTACACTTATTAGCATAAACTCTTCCAATAAATAAGAATTGACCCATTGAAATTATAACACAATAGATTGCCTGAAAAAGTAGCAATCCGACCAACAAAAGATCTTAAGAGTTCTATTCAAGGGTGAAATTTTTGAATGGATTTAGTTCGAATGAAAGGAGCAGCACAATATGACAATAGAATTTATACGAAGATCGGCTTAGCATTCAAAGTGGATTACTTCAAGAGGGATTAGAAAGAGTCAAAGTTAAGCCGAAATAATTCAATTTTAGGAACTAACTGTCTGAACTTCAGTTAATCCTAAGAAGGTTTCAATTCAAAAAAAAATATTTATTTCAGCAACCAGAGGAATCTGGTTATCTGCAGCTCGCCATTTATCATTTAATAAAAATCCATTGGTGGATATTCTTGCTCACTCCGCGTGCTCCATACTTTAATCATAACAAATCTTTGGTCGTAACTTGAAAGCATTTTCAATTTATGCTAACGACATTATCAATCCTGCTGCAGCTGCATTCCCGAACCCATAAAACTTCATTAGCAGTTGTTCGTTTCCAGATTTCCCCGCGAAATTAGCAAAGCTTTTTAAATTAATGGCCAGCACACACAGGAACGCGGGGGGTGGCGGAGGGTTGAGGTGCAGGGTTCTGGCCAGCACTCCAAATGTGTAAATCTCATGGATATTAATCAAGAAAATTATAGACAAGGCTGCGCAGGAAGATCGCCTGCCTACCTCGGGAGCAAAAAAAAAAAAAAAAGAGAAAAACAACAACGCAACTTGCTTTCCACCGAGGGCAATGATTATGCTAGATTTTTAATAGCTTTGACTATAATCTCAGATGCTGCTTGGGCCCGAAAGGGTTTTCAGATTAACGCATGTGAAGTGCAGGTCTCTTTGGTTCTCCTCTTCGACTATAATTATAAGTCTGCGTCGGTTTTTCCTCCTCTCCATCGCTGTCTTGATTATTAGCTACCTTCACACAAACATATGCACACTCGGTGGAAGAAAAAGTATCCCGAAGGGATTAAAAC
>ap_hb-cis
AGATCTTTCGGACGCTCAACAATGGACCATTGCAATGGTCGGGGCTCTAGAGTCCTTTTTACATTTGTCCAATGCCCAATGTCCGAATTCATTTCGCTGGCGACTTAGTGGCCTTAATTTCCAGCGAATTACGAATGTAATCGCACCAAATGTTCGGCCAAAGGGATCGAATATAATTTGTGGGATTTTCAAGAATTTTCCACGACCGTTACTTATGGACGGAACATTAAAATGATTTTTATTTCTATGCTAAATCTGTTGTATTTACTTTTATAAATTTAATGTGTTTAATCTGTTCACATTTTTAAATACTTCGTATGCTATCAAAAAAATATTTTAAAAATTATTTAAAAAAAAGAAATTTTAGACGATGATCATTTTCAAGGACCTTAAAATAACTACATGTCACTTTCAGGTTTTTACATTTGAAGTTCATATTCATAAAGTTATATATGGCTTTTAAAAGTGCTGGAAATTTTTCCTACAAGTTCTTCAGTATTTTCCAAGTAGTAAAATGTAAAAACAGTATAACCCTTTACTCGCCTTAGCCCATTGAATTCACTCAGTAAACCCACCGAGAGCCAAAATCGAAATTAACCCTTTCGCCTAATGACCAAAACTAATTCCAAGAAGATCGCGGCTTGTAAAAAGTGCAATGGAGTTTTCGCTTAACCCGTTCTCCTCCTAGCAACTTTCTCGTCCGCCAAAGGGTTGAGGAAGTAGGGATTTGGCCGTGCAACGAGGCTCAAAGGACAAAGGACACCATAAAAAAGAAACAACCGAGGCGTCATAAAGAAGACAATGACGCCGACATTAGGTGGAAACAAAAAGAGAGGAGAAAACGCAAAGCACACAAATTGTGGGCCGTTTCGAGGGAAACGGGCAAGGACACTCACAGGATGCGATTTTTTCTTAATGGGTGAAAGGGTTGAGGTCGCGCACAAAAAACGGCAGCCAGCTACCTGCCCGCACCGTTGGTCATAAAAAACTAAATATTTTACGATCGGACCACAGAAATGGGATGTCTTACGCGGAAGTGTGTTTTTTGCGACGTTTTTTAGGCTTCAAACAAGACGGCTGGTACAATTGTATGTAGAGCGCACCGCTCTAATGACCATTAGACTCATAGATATTGTATCTTTGTGTGTCTTTCGAAGTTTCTCGCGATTTTCCAGCTACTTTCATTGTTAATCGAAGGTCTTACCTGACCAAAACAAACCGGGACCGAAGCGAAATCTATGGAATAACATGCAAAGCGAGTTGCCTTCATAAAATCTCGTGGCGTGTCGACTGGAAATCCACCAGACGATTGTCCTGCGCGTCCTGCCGTCGTCCTTCGCACTATTGTTTGGCCGCATAGCCAATTTTACGGCGTAACCATTAAGGCGGACAATGAAAATTAGAGCAACTATTCGCCCTGCC
>ap_btd
ATCTAATCTGCGACGAAGAACGGACCGAAGACGCTAGAAAGGCCAAAATATTTGCAGACAGTGAAAGGATTTAGATGCGAAAATCCCCATAAATCCAATTAACACAAATCTGCATAACGGGTTAAGGTTTAGGCTAAAGGATTACGAGGCTCATGCCGTGCAACCAGCAAATTTCAATTGAATACTTCTCGATCGCACTACCTGGCCAACGCCGATTTGCATATATGTAGATATATATATATATGTACATATATTCATATATCTGACATTCTCGCTTTCGGATTACCGCAGACGATCCCTTGACTTTTCCTGCTAAGCGATCGTAAAACGTGGATTATGCATTTATGGCACCCCGCGGCAGCGTCGAAACCACCCAGCCACCCACTCAACCACCGGCCAACCGAAAGCCTAACCCACAGGACCTTTGGTCAGAGGGTGCGGTTTAATCTGAGACCACCAAAAACCGATGGGATGGCCATATAGCTGCACTGCGAGAAAGTAGCAGTGATAATCAAATGATGATGATGATGATCATAAATAATGATAATCAAATAGAAAGAGCAACTCTTTTATTCAAAATATATATAATTCAACTATTTATTAACATTATTAAAAGCACATCTATTACGTTTCAATTAAAAATTTTATAATTATGTTTGATGATTTCGAATAGATTACATTAAAAACAATGCTAATACAAATTAAGTAAAAAAATTAATAGAAACCAAAATCCACTCTGGTTTCTCTCAGTGCAGCGAAGAGATGTCGCATTAATCCGCCAAAGGACCGCGATCAGGATCAAGAATCAATAATTACGATTCAGGCGTAACCGAGTCGGGGGCTAGGTAGCAAAACAAAACGGGGTAATCCTGACTCCCAGCCCTTCTTCGTCCGCCCTTCGGGATTAGTGGCGATCCAGCGAGAAATCCCGCAGATGAGAAGCTTTGATGCGACGAAGTCAAAACTTTTCCAGCTTAAGCCCAGCTTAGTTGCTACTCCACAATCTACCTGACATCGCTGATCTGCAGATTCGCTGATCCCACGCCTTGTTTGGTGGGCTCGTCGCGGCTAATCAATTGATTATCGCCACGGATCGGTTGAGAATGGATCAAGTTGGTTGAGATCTCTTAGCTGGAGTCACTTCCTCAAAATAGATTAGTCAACAATTTTCACAATATTTTGAGAGATTTGCAA
>ap_cad-plus14
CGCCTTTTGTTTTCGTACACCCTCTATTTTTCCTGGCTACTGCATTACACATGCCGCTGCCAAAATTACGCCGAATTCACAGCTTATGTCTTGCGTCCGCCATTTCAATTTGGGATTACAGCATGTCCTTATGTCCTGGCATTTTCAAAAATGGATGAAGTGCATCGCCGAAACTGGCCATCTCTCCTCACTCAGCCGCTTGATTTATGGCCCAGAGTATCTCGATTCACGAGAAGCCAATGGCGGAGGGGGATCCTAGCGAATGGGAGCCATAAAAGTGCGGAGCGATCTTACTCAGATCACTCACGAACGGGATATTCGTTTATTGTGCCCATGCACAGAAAAAAGAGAGTACAGAAAACTAAATAATGTATTAAAAACCTTAAACAATTATATTCCATATTTGAGGGAGTATGTTAAGATCCAACATTTTTTCTCTTTTCTCATGTGCAATGTATATTTCTTAAGAGTTCCAAGAATAAGAATTTCATATTATATGTTACTTAATATTATATTATTATATCATTAAAATCCTTCGATTTCTTAAACTCAACATTTCGTTCAGTACCTGGCAATATGGCTGCTAATAGGGTCCAGCTCGGTTATACTGCCGCAGCTACAGCCCAGTTCCTCGTATCTTAATTGGCACCCAGAGGAGGTGGCTCGTCAAAGCGGCAGCGACCCCTATGGTTATAAAAAAAAAGAAAGATACCGGATAGCCCCGGGCCTGGTCCGGCATAATGCCCAATCATCTCGACGACCATCTGCTTACAGCTGCTCCCTGTTCTCTGATCGCCGAATCCCGATCCCAGGTCCAAGACCCATTGTCCTCGTCTTCCGCTGCGTCTTGCAGCCATAAAAGTTTATGGCAGCCGGGAAAAGTAACGAAACATTCGAACTTTTGGTGCCGTTAACGAAGCCTCCTGCTCTTTCGATTCGATCCAAGATCAATTCCCAGTGGAGGTTGTATGTCTCTATTAGCGACGACAATGGCGGACGGAGGGCAGCATCCAGCGGAGACGGCCTGCAGAAGATTGTAAATTTTATACCATATACGTCATACAGAAATGGGTGTACTGGTGCACTGAGGGAAATCGTGCCCTCGGATGCCTTTAAATAACTCTTGAAAAGCTGAAGAAACATCCTTTTATTTTGTACTTCAATTTAAAGAAATCATCTATTGATCATCTTTTGGAATCTCTTGCTTTTACCCATTAATTTCTCTGAGTGCGTATAAAATAGAAGAGAAATATCAGCCCAATCAAGCTGTTTTAAAAGGAATTCCCTCATCTGAAGAGTCCCCTAGTTGAACCCACGACTCTTCTCTTTTTTGAATACACATCTTCGACTTTTATGCATTTATTGCTGTGAAAAAATGTTAATTCTCGACGTTATATTTTTATTTGACTTTTACATATCGATCTTCTCGCCCTGAGATCTCCATCTCCATTCGACCATACATAGTTGGCTCTTGGCCATCCTTATGGCCATATATTGGACTGACTGAATTGGTTGATTCGCCTCGTACTGGTCTACTGTGTATTAATTGGTCAAAGGCAGTAAAACAGAAAGTAAACGTTATAAATCAATCGTGGTATGAGTTCTTTTGAACTCTTCAAGCGGCAAAATTCACAGGG
>ap_odd-36
CTTTAGCCTCGGCGTTTGGCAATTGTCGCCGCTGTTGACGGTTGGCAAACAGTCGGCGAACTTTTCCATTTCAAAGTGACGGCCCGGACTCCGCCCACCCTTTCGGTTCCCTGCCTTTCGGCCTGTGGAGTCGCGAGCGGTAATTAACATCATGTCATAAGTGTACAAAGGCAAATAAATAAATAAATAGATAAACACCAGCGGAGTGGAGACACATGAAAGACACAGGCCGAATATTTCCCAGCACATGATATATGGCATCGCACTGGCTGACTTCCTGCTATATCCATTTGTTGTCGTTACTAATATTGTTACTATTGTTGTTGCGCCTGTCAACACATGGCCAAAAGGATTAGCCCTCTCCCGGGGGAAACACATGTCCCACTATTTGCATGTGGAAAACGCGAGATTTATAGTAGAGAGATCCTCCGACACTCGGAAACGGAAACCAAATCGTAGGGATGCGGAAAGCAGGAACGATGGCCATAAAAAATAATTTGGAAAGACCTGAAACGCTTCCTCCGCGCCAAGGACCTGCACCAATAAAGAAGTCATTGGCTCGGCCATAAAGCCATAAAAAACTATAAAACTCTCGGCCTGCTCGACATTAGTAGTCTGCCATTGTTTTGCGGAGGTCCTGGCCTGCGAAAAAAAAATCGAAAATCGAAGTACAAATATGTAGAGCGTAAAAAATATAACAACGAGAGCAAAAAATCACAAAATCATCATAAACCGAAAATGACAACTTACTTAGTCGCTTCTTTGGCATCATAAAATCGCCCAAAGACACTTCGCAGAAGACCCTTGGTTCTTGACTCTCGGATCTCCGGACTGTGACCCGGTTTTTAGCAATGTTCTTTCTGTTTTTTTTTTTGGTCTGCTCTTTTTTTGGACCATTGCCATGCATATTTTATGGTATTTTTTCGTGTTTCCACGAATAAAATTAGATTTTTTAGAGCAGAAATGTCAGCTACGCAGTGCGCGAAGTCATCGGTAATAATTGTAAAATGACTTTTTAGTGGGCCATATGCCAGGGGTTTCGCTATTCCACCAAAATCACTTTTTATATTAGCCGTGGAAAATAAAGTAGGGCTCTTTTTTTTGGGAATCTCGACTTGGTGACCTTCACTTGTAGGGAAATCTCGAAGTTTTTCCTTCGAATCGAACGTCTTTTGGCTACTGAAAGAAGTCATCGTAGTTTTTGGTGCATTCGAGGAAGTAATAGTAGTGAGGAAATGTGTTTTATAACCAGACTTCTACTAAAAAATCACAGTTAGGAATCAAATGTATATGATGAAGGTATCCGTGCAAGTTGTAAGTAACAGAGCTATAGATTTTATGCCTTACAGATTTCAGTACGCCATTTACGCTCT
>ap_ems-head
AGGATTCGGACCCGGAGCCACCCTGGTTTTTGGGAAATCTTGCACCTTTGCAGCACTCCCTGTCCCTGTACGTACACTTCATTATTTGCCACTTTGTATTTAAATCCGTTTTGATCCTCTTGTATGTTTGTGGCTTAACTTTTGCCTCTTTCCGCTTCTGCAGCGACGCGAAGAATAGAAAACTGGAAAATCTCTGGAGGAACACCCGCACGTAGCGGGGTTTCGGGACTCGGACCTCTTCTGACTTTTGTAACAAGATCAACATGTGAGATCGGCAATCTGGCCAACCAACCAGTGGCTGAAA
>ap_ftz-15
CAAATACAGTATGCGTCAGAAATATAAGTCAACGAAGTATTTATATTTTCTAAATAGTCAACTTTTATTAAACCCGTTACGCGTATTAGAAAAGGGTATACTTGATCCGTTGAAAAGTATGTAACAGCTAAAAGTTTTTCCGTATAAGCTAGGATTCCAGAGATGCACACACACAATTAATACGTTGAAATTTCTTGTTCGTAATCCTACTAGGTGATAGTCGAAAAACTCGACAATACCATTCCCTCTAGTTGTTTTGCAAACATCAACCAAGCGGATTTTACTGGTTCCTTTGACTCCTTAAAGTTATCAATTAGTCAACATTAAACAAACGAAATTGCAAGGACATTTACCCGTTTCTTAAAAGTCAACATCTCTTTTCATACGTTTCCTTGGAAGTTAAAGAAAAACTCAAGAAACTGGTAAAATATTTACGTGTAAATTGCGAAAGAGTTACGTTAACTCTTCCTGTGTCCTTCTGCGAAACGAAGTCTTTTTTATCCTTTTTATTCGCATTCTGCTTTATTAGAGGTCCTCGGAGTCGGTTCTTAACTCATTCGCGAGCCATAAACCCCGAGATTCGCGGAAAGGGTATTCGTTGTGGGCGGAATCCTTTTGCAAACCCGGTTTCAGTCAAGGCTGCAAAGTCAATCCTTTAGCATAATCCTTTAAATAGCCAAAATAAAGCCCGCCTTTGTCAAAACAAAGCGATTCGCTGGCAGAACTCGTATTTGCGAATAGGCGTGCCATTGTGTCCACTTAGCCGGCAGGTACCGCCTCCTCAAAACCCTCGGTCGCGGAGGACTCCTTGGTCTGCATCTCTATCCCTTCCACCAGCCTCAGCCATAACGATCGTAAAGTTATCCTTTCGCAAACACGAGCATACGGTTACCGCCTTAAGCTGGCGAAGGAGTTACAAAGTCATAAAAACAAAACACCTTTGTCCGCGCAGCATTGTCAGTTGGCGAATTATCCGTTCAGTCGCCGCTGCCGAATCCTTAATCCGTGCCGTTTTTATAGCCAGTAAGTAGATGGAGATAGTAGGAAATTCGCGATGGGCTCGTCCCTGGCGAAAGGGGAAGGAACACGACAGGCTAGAGCCGGACTGCCAAGGATAAGCCTTTAGCTGGAAGGGATTAAATTGCATTATCCTTATGTTAAAGATAAACACGGAGCGGCTAATCCAAAACATTAGATCAAGCGTGATATTCAAATTAGGTCGGTCAAGGGAAGTTTGCAAGTTTATCGAACAAGAGTTGTATTTTGTACTTAAATGTTAATTTATGTACTATTTAAAATAATATATGTAATTGAAAAACATTCAGGTAGGATAAGCAATAATGACGTTGTAAAATTATTGGATTCGAAAAACATTTGTCATAATATGTACCCTAATTGAATATAAATATTTTAATTAGTCTGTCGTTTGGCC
>ap_hb-P2
CACGCTAGCTGCCTACTCCTGCTGTCGACTCCTGACCAACGTAATCCCCATAGAAAACCGGTGGAAAATTCGCAGCTCGCTGCTAAGCTGGCCATCCGCTAAGCTCCCGGATCATCCAAATCCAAGTGCGCATAATTTTTTGTTTCTGCTCTAATCCAGAATGGATCAAGAGCGCAATCCTCAATCCGCGATCCGTGATCCTCGATTCCCGACCGATCCGCGACCTGTACCTGACTTCCCGTCACCTCTGCCCATCTAATCCCTTGACGCGTGCATCCGTCTACCTGAGCGATATATAAACTAATGCCTGTTGCAATTGT
>ap_gt-minus1
CGCCGACGCCTCATTCACATCGAAATGGCGGACACGAGCGGCCAGCCGAAGCGGTACGAAGCAGGTAGGCGGTACAAAGGCCAAAGGGCAAAGGGGTGATTCTGGCTTTGCTTCTGACTCTGTCCCGCTCTGGCCTGTTGCCCTCTCTGTCTCACCGCTTTCGAAAGGGTTTTACAAGGGTGCGGCTGCCCTTTCCCTCATTTGGTTTTCGCAGTTTTCGCAAAAATCATAGTTCTTTGTGCTATTGTTAGTTCGCCATTTAACGTAATTTTAAAAAGAAAGTACAAAGAGTTTTCGAACTTTACGTTTCATCAGTTTCCGCGAAAGGATATGGTTTTTTCTTGGTTTTAATATTCAATGGGAAAAAATAGGAAAATTCGTACCACCTCTGCAGTGCTTTACATTTCGTTTTCATGGAATTGGTTAAAAATATTCATAATCAATATAGAGTTATAAACTTCGGCTCTATTTTCATAGGCGTTCATTGCGATGTTATAAGTCCAAGTTTGAGGAAACCCCAGATTTTTGTATATACCAGCATTGTGCATTTGATTTTTTATTACAATTGTACCTAACTTACTTGCTTTGACATCCAACTGATAAAACCCTTACCCAAAAACCAATCTTAAAAATCTTAAGTTATTAAACCTTTAGATTTAAGTAACTGCTGTATATATTGCTTTCAAATATAAAGAATAAACCGCAATTAAACATCGTAGGCTATTCTCTTCAGCACTGAAATAAACCATACTTCTGAATCTTCTAGAACATTTCGCATATCAAAGACCCCCCGACCGTAGACTATTATAATTACACTCAAATCATACTTTTCTGGCCAGAAAGAGAGGCATCTGGCAGAAGAAAAGAGATGGAATCTAGTTTGTTGATAATAGATGCACAACATCCAAGGGTTGTGATGGCTAAATCCGTTTGTTTTGCGCTTTTGTTTCGAAATCCTTTTGCTGACCAGCCCATCTAGAATCTGTGTATCCATGCGATGGCGAATTCGTTGGATTGTGCGTGACAAATTATGGAAATTAGGACGAGTTCTGGCGTTCTTGCAATTTTCAGCCCTTTTCGGCTGGCGTAATTCGCATCCTTTTCTTATTTCGGCAATGAAAACTCGGCTTCCCGGAATTTTGGCAAGGACACTCGCCAGTCTGCCCATTTGATTCATGACGCCGCCAGCCCGAGGATCGAGAATCGAGAGTCCAGGATCATTGCGACAAGTGGCCGTCC
>ap_ems-up
AATTCGAGCTCGGAATCTACTTAGCTCGGGAGAAATTAACGATAAAGATGATAATGTGTCTTGGTAGAATTTTTATGGGTATTTAGACCATAGAAAATATATATTAATCAGTTTAGATATTTACAATGCACTATCATCATACATATAGTTCTAGGTGTGTATACTATCTTGGGAACATACACGTTGGTAAATAGTTTGTTGCATTTTCTCCACTATCTATAACAACTAAATCTCAAGACCTCACTGTACAAAGGTCCTTGTATCGTTTTGATCTAATCGTACCATGTCGCCTGCTCATAAATCCCGCTCGACCATCCGGATCTGGGCAAAACGATAATGACACACGAACAAAAGTGCCTGTCAGCCAAAATATTACCAAAACGAAAGTGTCAACCAGCCAGGTCAAAGGAGGAGGGCCATCACGAGCAGGGGAGTGGGGGGTACGTGGGGCAGCGCCGGTAAAAAGTCATAAACATTACGTTGATTTTATTTCGGCAACTACCATATTTTTTATGCCCGCAAAAGGATTGTCTGGTTGTCCTTCTGCTGGCCATGCTCGAATGCCCGTTACGGAAAGTGTCATAAAAATGCCTCGAATTTGGAATGGTTTTCCACTATTTTCCACTGTTTTGCACACACGTACTAAGCGGAGGCGATACAGTGTGAGAAATAAGTGTAAGTACAATCACAGTACATAAATCAAAAGAGTTCTTTTGTTTATACGAATATAAAATATAAAACTGTTCTAATTTTAACCAAGTATTCTTGAAATATTCTCTTAATGCCTATTGCATTTTTCCCAGTGCATAGTTTTGGGGCTGCGGGAATTTCAAGGAGAAATCAGACATTTTTATGACATTTCCCTGACTACTGTTTATTCGCTTTCTCCACGCCGCCCGCCCTTTCTTATTTTTCTCGAGCACTTTTCCGACATTTTAAACATTTCTTTTTCGCCGCTGGCACTTGGCCCTTGTCAGATTTTCCCTGCGCTGCATCGTGTCGTTTGTGTATTTTTTATGATTGTCAAGGATTAGATATAAATGTTTTATGATCTTGGCCCGCTACCGCGGTGCTGGACCAGAAATTGTGTTTTAATATGATTTTACGGCTTTGTGGTAACTCGAAATACGTCCAGCTTGATTGGCTCCGATATGTCGTGCCTGAAATTCCAAATGATCCGATCCTTCGGTCTGATGCACCCTTTTCTGGGCTATTCTCTCCAAATGGGATTTGGGCTCCTCTGG
>ap_odd-5
GCTTCCAACGAACTGGGCAACAACAACCATTTCGCAACCTCGATTTCGCTGGCAAAACGCCAAAAAGTCGCTAAAATTGTTCAAGTCCTTGGGATTCGCCTGATAATTAGGTAAATCTATTGGGATCTCTTACCCAGCCGTTGACGAAGGGATGTGCAGGAGTCAAGGCTGTCGACGAAAAGGAAGAAGACGGGTGCACGCGGCATTGTTGCGATTTGAATTGCTTGCGAAAAGTATCTAAACACACCATAAACGCGTCACGCCCGCGACTCCGCGAATCGTAAACCCAAGGACACCATGGCCCTAAGTTGCCGCGACCAAAACCAAAACGCTGGCTCGTCGGAAAAAGGGGTGTACCCTTTACTAGCGTAATTAAAGGGGTGTGGGCGGGTGAGTTTCGGGCCGGGGCAACCAGGTAGCCAGGATGCCATCGGTATTGTCGCTGGCATCGTAAAACCGGTATCCTAGAAAACCTAACCCTAAACGTTACCCTGAACTGGACTTTGGCTTCGGGGCCATTGTCTTTCGCATTGCGGTGGGCGCGTCGCACTTTTACTCCTTCCCGAAACGAGGTACCTATGTTTCACCAGATATTCCCTCGCTCACGCACGACCATCGTACCTGGAAGACCCTATCGCTATCGCGGACAAAAGGAGTAGCTAAGGGATTTGTGAACTTGGACCGAGTATCCTTCGAGCATTTGCACATTCCATGTTCGCGTCCTTGTCTGTTTACGTCTCGCATTTTGAGTGTAGCGAATCCAGGAAGGGTTGATCCGCAAAAGGGTTGCACTTTATTTGGCAAAATAATTAGATTGATCCGGAGGGCAGTTGACTTCTCTGGTCATATTAGTGCTGCGCAAGGCAACTCCCCCACAACAAACCCGCGATTCCTGCGATTTCCTGTAGCGAATCCAACGAGCTTAGGGCTGAGTTCGGTTTTTGGTGAGCAACTCCCCGCACGGCCAATCCTTTCCTGTATTTGTCAAAATAATTAGATAAATCCTTTCACGGACTGGTAAACAAATTCGGGCTATGATTACCACACAAGTGTAAGCCGAAGTTCGATGTAATTTAATTTAAGGATTCGTATATCTACAAGATAAATTATCTATTGAATATACACTCGAAATTCTACAAGACTAGCTAATAAAAATATCATATCTTACCATTTTCTGGTTATTTGGATTGTTTCAGCAAATTTGATTTCCATCCGAATCCATGACTCACCTTGCGAAACTCCTCCCCCATCGATTTCGATATCGGCGCTTTGTGGGCTGTCAGCTACCTAAAAAAAACACCTCGTTCCCCGGCTGGCTTATCGATCGGGCGGCAGTCACCATCATGCCATCATATCATCCCATTCCCATCCCCATAACAGCTCC
>ap_slp-A
ATAATTTTCCAAATCTATTAATCTCCAAAAGGATTGCCAGAGATCCACATTGATTCTGGCGAAGCGCGCCCAGAACTAATTCGCAAATCTGTCGCGAAACTAGAACAAATCCCGGTGCTCGGAGGTTTAACCCCTTCGGATTACCTGAGTCCTGCGTTCTGCGTCCTGAGCTCCATTGAGCTGTTGAAAATCGTGCCGTAAGCCAAGGCAGGATCTGCCTCAGATAATCCCCGGACCACAAAAGCGACCCTTGAACTAGTTTGGGCGGGATTAGGAGCAACTCGAGGAGTCTGTGTCGCAGATCGCTAGTGCAGTGGTTCGCAGAATTCAATGTCATATGATAAGTGGATCAAAGCACCAATCCAATATTCTAGAACATTGTAAATATCTTTACTTATAT
>ap_slp-B
AGCGATTAGCTGGCAGTTTTATAAGGTGTCAGTTAGAAATTGGGGATGCTTAAGCGGCGGAAAAGGTTTTGGGGATCGGTTGGTTGGGTTGGTAGTTGTGCAATAAATCAGTTAACAGGTTGGGGTTACCTCATCTTTTTGTAATGAAATGCTTAGCTATGATTATTCATATGTTTTATAATAGTTGGAAATTGAGATTGTTTTGTTATTGTAGGCTTCATTGTTCAGAAAATCTCAGTACACATATTTCTGCTCATTTTAGCAGCTCCCAAAGAAGCACTTTTCTTATAGAAAACATTCTCCCATTCCATAGCTTGTATATATATATTTGGGGTTTATGCTCGGCTTAGACCAGTGCAAGAGTTAAATCGGTTTTGGCCCACGCCTTAAGCCATCGATTCAAATATTTTGCATATCCATATATACTTATGTCCATATACATATCTGTTTTGCTCAATCCGCAGATCAGGCGAATAGAACAATTTGCTGGCCGCATTGTTTTATTGCGCTGCCCGGCTTAAGTTGGCCTGGTTTGTTATTGAAATAGATCGGATGAGCGCATTATATACTTAACACATCTCATGTGCCCTGGATTCGGATTGAATTTAGAAATCCACTTACCTAAGCCCGGGACTAGCTCTAAGCTCTAAGTCGCTAAATCAGTCCGAGGGTCTCGGGATTTCTTAAACTACATATCACTTTAGAATAGAATTGGTTGGGTATACCGAATAACCGAATGGTAATAGTGAATAGTGAATAGCGAGTAGCACGCGCTCGACCAAAAGGGAAATGGATGTGAAATTGAAAATTTCTTAGCCAAGTCTGCTTTCTATTGGCTTAAGTGCTCGACATGCAATTTACAAAGATAACAAGCAGAAGCAAAGCGAAACCTCGGATCTGCCTTACTTATCTTATTACCCGGGTTAAGTGCAGGGATTACGATGTCGAAAGAGCAACCTTGTGGGTCCTTGCGGGTCCTTGTGGTCCTCTGAATATATAGTATACAGTGTGCAGAAGGGCTCAACCAGCAGATGCCGAGCACTGATTACCCAGCATGCGTGCTCGCATCCTTCGGATCCTGGCATATAGATCATACATAGTAGCCAGGATGCGTGTGCCGTTTGTTACACTTTTTGTCCATTTAGACTGCTCCTGGGTGCTCCTTCCCAGCTCTAATGATTCAAACCCATCGGCTTAATTCCTGGCCGGGTCTATTTCATAAATATTTTATATATAATCGGCTAGTTTCTCAGCCGCTTTGTTTGTGCAAAGGCTTAAGA
>ap_ftz-up
GCATGCAATACTTTGGGGTGTTCTTAGTTTTTCTGAATATATTTTTTATTTATTTTACTTTAGTTTTGTTATCTTAACAAATAATCTTAATTTATAATATAGTTATAAACAAATGTTCAATCGTTTTTTCCAGACAAAATGTCTTTTACATTCGCAGTTCAACATCTTAATCCTTTTGCGAAACATTACTGCCATTACAGTTCAATTTCTTGTGAGACGGGGGCGTTGGCTAAAGGAAAGTCTGTTTTGGGTAAACAGAGCGAAAATCCCTTTCGCCGCCATTTCCATCCATTTCCACCTCTGATTTCTCTGATTTCCACGGACGAATCAAGGCCTACCTGGGAAGGGAAGACGCGTGTGTCTCGCATTAGACTGATGTTCTGTTGAACGGGACGGGAAATGGAAATGCGTGGCCGAATCGAGGACGAGGCTCGCGCTACTCGACTTGGACCGACTTGAGTCGTCTGTTTATGGATAGTAAATGCACCGTGTCATGGGTCCTTAAGCGTCTTAATTGCCCGCGTATCCTTCGCCGAGAAGCAGCGCAATTGGTTTCCAAGGCGGAAATATTATTGGCACATCATAAAACTATAAAACAGGCCGCAGGGGGCCCCCTTCCTCCTTCCTTCGTTTTCCTGTCCAGTTCAGTTGAGCTCTTCACCTCGGATTGCGAGCTCTGAGATTCAAACTGAGACCATCCAATGCCATCAGCGAATTCGCCGAATTTTCGAGCAGCGCGCGCGACTTCGATTCCCCGGCGTACGACTCGTCAGCGGAATCGCATTGACAGCCTACGCCGAACTCCCCGGAGACCTCCGTTCCGATCATTGTTAATGGACGTTATCCTTATTAGATGTTGATGTCCCACGATGTCGAATAGCTACGGGACATACATATCTACATATATAAAAGATATGCCCATGTTAGGTATTAAGATCTGATTCAGTTCATGTTCAGCTTCATTATATTATAGATTAAAATTATGTGAATGCTTTTATTTCTATTTCCGTTTCATCAGTTTGCATTTTATATTCCAAATTGTATAATCCTTTAAATTATTAAAATTGTTATAGTGCACGGACCTTCGAGCCTGCTTAAAGAATCGAAACTTTAAATTACTACACAAGGTACAAGGTATTAGGAGAATTAACATAGTTTCACATGACATTATTTATCAATAGTTTTTAACTGATGACACTCTGACATTTTTCAAAAAGCCATCAATCTTTGAGCTCAGTTGGAGCGTCCGTAACAGAAGGTGTTAACGAGGTCCTAGCTGAGATTTAAACAATTCGAAATTTATATCTAGGGGCCATAAGCAGTACGATGCGATGATGCACACAGTTCACATTTCATTCAGCTTACGGGGTCATCATTGCTAAAAGCGGCAGGACAATTCGAATAAGTGTGACAGGAGCAATTACAGCCTTATCCTGATGTCTTCGATGTCAACACACCAGTGCTCAAGACATCGCAGGCAATTCAAGGATATGTAGGACGCACAGGACCTCGAACAGAAGCCAAGGACACAGGCGACGCGTGACGCATTGGGAAAATATTTGTACAAAACATTGAGGATATCTCAAAAGTAGCACAGCGTTTCGGCATCCTTGACTTTGATTGGTGCCGATCCAAGGACGAAACGCTATATCCACCCATTGAGACGACCTCCGGAGGAGTCGTCGGTGGGCCTCCGATCGAAGGTCACCCAGAAATGCATCCTGTCTGGCTTTCTCTTCAGTCTATAGTGAATTTTAGAAACTGAAGATTACTTCATTTATCTAGAC
>ap_tll-AD
TTACCTGGCTTAGGTAGGCGATAGACTGAAATATTCCGACCTGCCGGTGACTGCTGTTTCAATTCTTGTGGTGGATTTAGCGCTAATCCCCCGGATTAGCGACTGAACGGCGTTCCGAGTTCATTAAGCAAGGGAGCTGATAGTTGGTCTCAATGAAAGGAAAGGGGAAATCACTACCAAACTCAAACTTCCTAAAGTCATATATTCCGTAACTACAACTTGATGAATGACAAATTGCTTTATTGCCACAATCAAGAAATGTTATCTCTAAAATTCCAAATTAATTAAATAGTAATTTTAAATGTATTGGCCCTTGGAAACTGTTTAAAGAACTATGCGAATTGACTATTACCACATATTAGTTGTTATGTTAAAAGCAATGACTAAATTTTCGCTTAGTTGTGAACATACTCATACAACGTGGGAAGATCGAACAGATGCAGCCTCCTCATCTGCATATTCACGAGTTCCCACAATTATAATTACTTCAAACTCAATGAACGGTCAAGGGAATGTCAAAAATTGATATGTCATCGTCATCTGGTTTAGTAGAGCATCCTCCCCCCATGGAAGTCCAGCTAATGATCGGAATAGCAACACACGCAAGCGAATTCCCATGCAGCACACCTGAGTTCCAATTAACCACCCCCTCCGATTCAGCATCATCCAGGGGTTGACTAGTCCAATTAGAACCCCTGGACATTGCAACCCCTGGCGACTGTTGTTGATATCATGTCAAGCATTTTATTGATCAAGTTACGCATCCGTAATACGAATCGAAATATAATTGCTCTTTTCAAGTGTCTATCGTATATCAAATGAATTGCATTTGCATCTCCGCCCTTCTGCATTCGAGTCCGTTCGAGCAGAGAGCTGTTCCCACGTTCGAGGTCCTGGATCAGGATCACATGGCCTTAGGCGTTGGTGCGTAATCGCACCAGACTTACAGGATCTTGCTTAACATTATTAAGTACTCGCCCGATGCTGGGACCTCGCACAATGTCTTTCTTTTGAATTCGCTGATCCCGAAGACAGAAAAGCTTGATCTAGCAGCCTCCCGACCAGCGTGCCTTTTCCAGGCAGTACCACTCCCGCGATCTAAAATCCGTAATCTGCTTAAGCGGCGAGCTTAAGTCGAGGAATCGGTGGGTCCTTCGGGACTTGGCAGGACCAAGCGAGATTAGAGGCACTGTCCACTTGAATCCTAAAGGCTCTCAAAAGGCAACGCCTAATCTGGCTCAGCCGCGGGAGCTACTATCTCAAATGGCTAGCTCCCATTTTAGTAACATGAACCTTTGATTTTAACAACTCCGTTTTGGGTTTACTTTAAAATAATTTTATTTATTAAGCATTTATAAAAATTATTATTAAAAACGCAATCTGAGCTCCGCAATAATTTTCATAAAGTATTTTTAGATTGAACCTAAAAAGTTGCCAAAGCTGGCTAAGAAATGCAAATATTTGTTTTTTATTTTAATCAGTGCATATATTTTATATAGGAAATACGTTGTATTTGGTTAGCAGAAGTTATTCCAAAATTTAATTTTATGGGGGAATCGAAGAATTTGTTTAGATGCTCAACATTATAATGCACTTTCTTAATTAAAAAATGTTGAGTACATTTTTTAAAAATTACGATACAAAATTCATACTCAGATTTGTGTAAAATTGATAAGCTCAAGAAATCTGTACAATCTGATATCTATCAAAGTCTTTAGATTTATCATTTCCCTAAACATTTATATGGTTGCATCATAAAAACCTAATTACTGAATGGAAAACAATCAATAGTGCGTGGTATTCAACCCCTGCTGCTACTATCGCCACTCGAAAAGGACTCGCCTCGCAGGACTAGAAGCGAACCCACAGGTACTTCACACAAATCACAAAGCGGCAATAATGGCAGCGCCATAAAATACTCGGCCATGGATATGGAAGGATATCTCTTCATTAACAACTGTCGCAGGACGGGCAGAGATTCTCTGCTGCGAGAGAGGGTAGCAGACGGACGAGGAGTTCGCGTGAGAGAGCAGGTAGTGAATCCTGCGGAAAAGGGCCATAAAAACCGAAAGAATTGAGAATGAGAATGAGCGACGGCTGCTGCGTTCCTTGCTCAATGAATTTTTCGCAATGGCAGCCTGCCGCAGGATCGAAGGATTCTCCAGGGGAGAGTGAGAGAGGATATGCGAGAGAGGGCATTAGAAGCAACCCTCTCCCGAGTTTCGACCAATGAACGCGGAGTTTGTCTACCTAAGGGTGATCGACTGCTCGATGAATGGATTTGGTCTGCA
>ap_run-5
GATCCTCTGTTGTCATATTTTCAATTTTGCAATCTGCCTGTCACTCATTGTCCGACTTTGTCCGATTTTCCGGGTGTGCTGGTGTGCTGGTGTTTGGCAATCTCATGCTCATTGCCATTTCCCCCTCCCGATTTTCCGATTTTCCGAGTTCCCGTTTAACGTTTAACGTTTCCCATTTCCCATTTCCCATTTCGCATTTGCCCAACCCCCATCAAAACGGGACTGTGTGTTTTTGTGTGTCCGTTAATGTGCATTTGACATTTGGCGAAATGAGAATCTGGGCAAATGATACGGATTTATGGCAAATTTGTCGAGCGATTTGTGTCGATTTACATGAGTGCCAAAGCCAAGTGGCCACTCAAGGCTGCCACATGGGATGTCGAGCGGATTGGTACCGAAACGCTGCCCAACTCGAGCTGTTATGTTAATGATACCCGCCGACCTCGACAAGAGGAGGTCCTTTTTCTGACTCTGACGGACAGTTGACAGCGGACCAGATGGGTTGGCTCCGTCTCGAAGGCGATTCATGACCACCTTTTTGGACAGACTTGTGGATGGGATTTTGGGAATTATACCAATTATTCAAGTAGCGGCAGTTGAGTTGCGTAATTTCAGCAGTATAAAATTTATAATCTAGTTGGATCAGAGGAAACTGCTAGACGGCTAGTTGATAGTATATAAATTCCATTTGTATTCTCCATTTTGCCTATTTAACTAAATAACCCAACTTTACTGACCTTCAAGAATTATTTGCAACTTTTATTACTCCTTTGACAAAACGCCAAGATACAAGGAACTCGTATCCTTTCATTGAAGAGAAGACGCTAACATTGCATGAACACAACAATTTCCGCGGAATATTCGAGTTAATTTTGAGATTCTCCCTACAGTTTCCTTACAGTTTCTTTGACACTTTCCTATTTTGCCGAGAGCGCGCAAGTCAAGGACACTTTCCCGCTAACTCTTGCCAATCCCTTCCTTCTTTGCAATCCTTCCATTTATTTTCCCTTCCTGTTTTCCGGCTAACTCCACTGCTGCTTATATAACGTTGCGTTTTGTTAAACAAACCATAAAAATTTGCAAAAAAAAAAAAGTGAAAAGAGTGGGAGGGGGTGTTCATGCCCGAGCAAATCCTTTTTTTTTGCCCTTTGTCCTTTTTGCCGGCGCTGTTGTTGTTGGTGTTGTTGTTCGGTTTTGGCGAAAAATGTTCAACTGTCGCGGAGTTGCGAGTTGAGTTCTGAAGTCAACAACAATGGTAGGTATGTATGCAGGTGTGTGTTTGGTTATAGAGTGGGTGGTGAGGGCACTGAGAATAAATACGACCACATTCCAATG
>ap_nub-blst
CCATAGGTGAGTGCGAAAGGGTGGGGCAGTGTGGAGCGAAAGAGATAGAGATAGCGGGCGAGCCGACAAATAGTTTTGATATTTTTTATGGACGCGCACAGTAGGCCACATTGGTGCAGCTAGGAGTTAACGCAAATAAAAAAGTCAAACGGTCAGTAAGTCAAAAGCAGCTATAAATCAACTGAAGGACTAGGTGATACCCTAGAGGCACTGCTCAGAAATATCACGAAAAGCATTGAAACTTATATACAAGAATTGTACAATCATATAGTTTGACGCTTCAGTTTTGTGAGTTATATAATATATGAACAATATTATTGGTTTAATTTGAAAGCCACACTTGGAATGGGTTAATTAAGCCCAAAACACTCTAAAAAGCAACCTACAGGGCATTCCAGAAATCCTTTTTTTAACAACTCTTCGCGAACGTGAGATAGCGGATGACCAGTAGTCAAAGTGGTTCAATGCCTTTTGGGCTAATTAACATGTAGAGCCAGGATGCTGGCCGACAAAACGATTTTCCGACTGCCCGACTGACTCGAACGATTTGGTAACCTGGGATCTCAAACGTAACGAATGTTTTTTATGATTTACGTGGAAATCGAGGCAGTTTGCGTCGTAAAAAGATGGCTAGGAGCGCGAAGTCCTTCAGATCCGAAGAAAACTAAACCATACTGGGCCGAAACCTAGGTGGCTATCATTGATGAAAGCGTGAAACGCTTGTCAGGACCCGGTCACTGATTCCACTGATTTCATGTCCTCTTCCTACCCTACACATTTATTTTCGTCTTACCTGTTTGTTATTTTCGACTTTTTATGACTTTGTAACAATTTTTTATGATTTTTTCCATAACAAAACGATATACGCATAAAAAATATATGCGTACATTGTGCATCGTCCAGGTAGTTGGGCTAGTTTTTTATATGGGAAAGATTTTGTTACTCTCGCCTTGAAAATTTGACTTTTTCATTATAATTCGTTTGTTTCGCAGTTCTCGGGAACATAAAAATCATTTAGTTTTCAATATGCATAAAAAAGAAATTCAGAGAAGTTGACCTCAGCGTTAAGATTTTACCAAGTCTTAGATTTTTTCAAAATCCATTGAGTATCTTGATTTATTGAATAAGTAATTAATACTTTAAATTTCAATATTTTATTTGGGATGTCTCAGCTATTTATTTAAACCAAATTTGGCTTAACACCTGATGCACA
>ap_fkh-minus2
CGTATCCGTACCGCTTTTTCCCTTTTGAGGTTAAGGTATGCCAATGTCACTCTCATTCATTCCCATTCGCATTCGTGGCGAGGCATCGCGAGCGGCAGCAGCAAATCATCAGAACAGCGGCGCAGTTCACCTTTTTGGCAAGTCATTGCGAAAGTGACCCAGTTCTGCATCTGGCCAGCATCAGCCGCATCTCATCCGAGCATCCCACTGCATCCTACCTAAGATACCCGAAACATAAGCATCCACAGTTCATTGATAGCGCGTGCTGGCAGCTACTTCCTGGTATCCTGGCAATTTATCCACGTTTATGGTCCCGGATAAAACGCATTCTAATTTCGGGCCATAAACCATAGACGCCTTTCCTATTCCGCTTAACCCTTTCGCTTGGCCAAGTGTATCTGCGAGTGCCTGTGTGTGTGTGTCCGTGTGCGAGTGTGTGCCAATCCGTGAGAGTGTATGTGTGTGAGCCAGGCTCATTATTGCGTGTCATAAAAGGACGATTGTCTCGTTTCTCAATGAATGTTTTGCTCAATTAAGATCTACCTGAGCGGGAGGAAAAGCGGGGAATTTCCGCATTACTTTTCCATTTGTCAATGCAGCAGTTCTTTCTCCTCTCACTTTTTTGTAGCCTTCATCTAGGCGCTGAGACATTGAATTTTTGAAATTATCAATGAAATGTAATGAAACATTTCGCTTGTGGGAGAAATCACATTTTTATGATCGCCCCATTTCCGAGTAATTATAATGACTAATGACTTATGTCATATAGAGCCGTTTCCCCTTCACAAAAGCACTACTGAGTAATATTTTTATCATATTCAAGATTATCTTCAAATTGTTTGAATAATTGTTTACAATAACCATGGGTTAGATAAGATTGAGAGATAAGCGAAACTGAATCAGGAAAAAATCTTTCGCTCAACAATGGTATTCATAATATTTAACCTGTTTAACATTGTTTGGCTTGCCACTCGGATATCTATATCCCATCGTGATGATCATTAAACATCAAACACTTTCGGTGACTGAGCACATATGTACTCAAATCCTTATGTGCACTTCTAATAACCGTAATGTGCTTAAATATTTAATATTTTTATTGTATTTCACAGGCAATTCAAGTGGCTTTGGCTCATTAATGTTTGCCGTGTGGGCGTTGGGTTGGTAGGTATTTTTGTTGTTCAGAGCGCATCAAATGTGTGCTTTTTTGGCGTAGACTCTCTGCAAATAGTAATGCCAGGCAGTCCAAAAATGTGTACTTATTTACCTTTAGTCATTTATCTATTTATTTATTTGCTTTAAAAGCGCGCCACTGTAGGTCGGATTCACATGGCGATTTACATTGCGATTCGGATTCAGATTGGCTGCCTTTTTGATACAGTCGGATGTATTCGGCTCTAAGCCATGGTCAAACTTTTTAATTAGTTTCAATTGTTGGCGCCCAACGCATCCCCAAATGGTTATTTATGGAAAATATTTGCTTTACTACTTTTTTGCCGCTTTGTTTTGATTTTCGTTGATATGGCTTTAAAATGCTGCGCTTTCTGTTTGTTTTAAGCATTTATGTGACGCATGCGCCGTGTGGCAATGACTTTACAAAATCATATACATATATATCAACCGGAGAATTTGACCAACATTTCTCAGATAGATGACGTCCGCAGCTGTATCTGTTTCTATATCTATATCGGCGTGGTGGCATAATACG
>ap_kni-cis
AATTCGGGTGCTCTTGTTTGGCTCGGGTTATAACCATCGGCTGCTCGACAATTTTTATGGTTACGACCGAACGGCCTGACTTTATGACTCGCACGGCCCACAACGTGCAAACGTGGCCCGAACGCAGGCTGAGTTTTTTAGGCCAATTCTTGTGGGTACCTAAGCCAGCGATTTCGTTACCTAATCGCGGGATCAGCTTACCTAAGCTGCAGATTATCCTAGGATCATAATTATGACGGCGGACGCGACACTCGGCTCGGTTTTTTTTATTATTTTTGAAAGATGCGAACGCATTGCTGGGCGGCAAAAAACTTAAGCCGGGGATTAAACCGGATTAAAGTCACATTGTTCTCATTTTTTCCTCTCCTTTCGAGCTAACTAATTACCCCGGGAAAATTACCCATTTGGCTTGCGCGGAAATTCGCGAAAACGCCTGAACTGCGTTTTTTGTAACGAATTTTCGACAACGAGTCTTTTTTATGGTGTGAGAAAAAAAAAAAAAAAAAACGGTGGGCAATAAAAATGAATCGATTAGAAAAAAGGTGGGTGGCTAAGCGAAAAACGAGATGCCGGAATTGAAACGAAGAATGGTTCTTGTTGCTTTTTGACTTTTTTACAAGCCTTTTGTGCGTTTTTTCCCGTTTTTACGCGGAATTCCTCTGCCTGATGCAACAAATGAAAGTCAAATGGAAAATCTTCTGGGAAGTCAGCTAACGAGTTTTTGTTAAGAGTATACCTTAGACATGGTTTAGTACATCGGTTGAAGTTTTATATTTTATAATACTAGCCACACTTCGGAGTGAAAAAGTCAAGGTTCCTGTCTTTGGGTCTGAACAACCCTTTTGGTACAATGCGCGCCCATAAAAGGGTTAAGCACATCGGTTAGCGGCATAAAAGGGTTAAACAGGTAGCTCCTTCTTTCTTTTTGGCTTTGAGCAAACAACAATAAATATTCATAAAAAGAGTTAAGTGCCGCCATAAGGCTCTTTGTTTACACAAAGGAGAAATTATGTTGGAAGTTGACTTTT
>ap_ems-down
TCGAGGTGTGCTAATGATCTAAAAGCCAAATTTATGATTATTGAACCACAAATTTATGCGAAAACTGTGGCGGTATATAAGCGCAGTTTTCATTATCGCCAAATCGGCTATCAGCTAACTGAAATCGGCTATCGAATGTGGCCTAATGAATATGCAGTGGCTAATTGCAATGGGCAAACTGCAAACTAGATTGGTCCGGCTGATATGGCTAATTAACGGACATAACGAGTCTAATTACTAGCTGTTAACAGCACTAAATTGTGGCACTCTGTCAAAGGTCCCCCCCCTTCAGTATTGAAATCAGGGGGGGTTTTTGGGGGAACCTATCTATTGCAAACACAA
>ap_eve-46
CAGGATCCCTGGGCTCTGGGCTCTGGACTATCCGCCGACCCTCCATATCCATGATTTACAATTCTCGTTTTTTTCGCGTTATTTTTTTAGGGGCTTTAATGACCGTCGTAAAGCCGCAGGAGGACCAGGACCAGGACTCTGCTCACATTTCGCGCACTGATTCTAAAAAATGAAATCATTTTTTCTTGAATTTCACGGCGCGCCTCGAGCAGGACTCTTTGTTCTCGGCCAGGCAATTGTCCTTTTTTGCGCTCAGCTCTCAGTTTTTTCGTCCAGCGGGCATTACCTACACGGCGTTTTATGGCGGAGATGATATTCGCCTGGGATCGGTTCCGTTTTTTAGGCCATAAAAATTAGGCGGCATAAAAAAACTGCATTGGAATTCTAGTTCTAGTTTCAAGTTTTTAGGTTTCCAGGTTTCTGCCAGCCCGCCTAGATTCGCATTTCGCGGAATTCGGAAGCGGAACAGAATGCCAGAATGGTCAGAATCCTGGCTGACCTTGCCTTTTGGCCAGGGGCCGTAAAAAAATTGACTCGCTGCGGTGCGCGGAATATTTTTTAAATCTGACTTTCCAACAATCTCTGATCTGGGTTCGAATCGT
>ap_gt-P
ACCATCACTTCGAGATGAAAGTGCGGAGGAGAGCGCTGATCTTTGCTTATCCCAAACTAGGGGTTTTTTAGGGGTAAAAAGCGGGAATACAGATTCTCAGAAACAAAATGGCAGTCCTAATATGTGATAAGTTGCTTTCAACTTACGTTTACGACAGGGGCCATTCGAAGCTAAGGATTCCAATATGCGACTGTTAACCCATTAAGACAAAGGGCCGCGAAAGGAGTTAACGGCAATTCCCCGAAACCAAGCACGAATCCAAATCCAAACCACTCCTCACCCTTTTTTGGACGGGTGGGACGGGTCATATAAGGCAAAACCCCTTTCAGTCAATTAGTCGCTGATTTTCTTTGTCACCTAGCAGCGGACCAATATAAAAATCGCAGCCACAATGGTCGGAGGAGAGAACCCTTTTTTTTTTAAGGACCGCCGGTGTCCGAAATATCAGTTTATGGCTCCTTAAAAAACTGCAGCGGTTTTAGGGCCCGCGGACTCGGAATGAGGCCTTTTCGCACGAAGCGTCCATTATGCAATAAAACTTTGGATGTTTTTTAGGCAACAGCATAACAGCCTAATACAGCGCATACCGTGGGTGGGCAACCCGTTCGGCCATCAGGTAGATGATTCCGTAAAAAACGCGCCCAAGGTCACAACTCAAAGGATTGCACAAATATTGCATCTTTGGTTCGGAGCTCATTATGGCGAAGGAACAGCAGTCCGAGTATATGAATATATGGTTTTATGGCCTGCTGTTTTTTACGTTTTTTTTTCGCTGAATCTGGTTTTTACACCGAACTTGGCAACTCTTTGGCTTCGACTTCGGCCGCGACTTTTTATGGCATCTGCTCGGGATCGATTGGGCTGGGCTATACGTATGTCCAGGATCTGGAAGGGCTCGGGTTCGGGCCCGGTAACCGCAGGTAAGGGATCGACTCAATGACGGCGACGTGACGGTCCGAGTTTTAGTTTAATCCACCATTTTTACGGTTGGATTAGCGCACGGATTAGCGGATAAGTTCGCGGTTTTTTACTGATTACCATCGATCGATCCCTCTTTTTATTTGCAATTCACCCAATCCCCCTGAATGGGCAGTTGTAAAAAGA
>ap_slp-ecto
CCCAAAGTCGGTCGAACAGAATTAAAGTCAAAGCCAAAGGCCGAAAATAAGAAATAATTGAGACATTTGTTGGCAGCAGCGGCGGCGGCTGTTTCTTTTTGGTATATTTTTGGTCTACCCGCAATGACAATGTGATAAAATGTACCTAAAACAATGACATCAAAGTCGGTTTCCGAATTTCTTTTATTTCGTCCATGGGCGGCAGCTCCTTGCATTTTTCAGGTGACATCTTATTTCCACCTTTCGGCACGTTTCGAACAATGAGTGTCCTTTTTTGTCGTGGTACGCTACTCCCGCTCATCAAAGGATATATGCGGCCACTCTGATCTCTGCCGATCTCGCCTTGATTATGTTGTCACACAAGAATCACAAGATTAGACGAAAATCACGGCGACGATGATAAGGCGATATAGATCAAAGGATCATCGAGATCGGCTCCTTTTGGCTACTTTATGTGGATTATGTTGTCACATTTGGCACAATCGGTTCAATGCGTTTTCGTGGAACTTGCTATGCGCAAAAGGATATTGTAATCGATATGGGAAGATCAGTGCCGAGATCAGCGGGATAATATTTTATTATCGTGAAGGTGAGAAATTCCTCAAAGGTGTCAACCAAACTGTGAATAAACAATGGAATTGGATCATACAAAACTGTATAAGCTGGTAATGAGGTCCTAAAATAGGTCTACAGATTTATACTTGATCGAAGAAGAGTGAAGGGAGCTAGCTGGGAG
>ap_run-17
AGATCTCCAGTTCGGCAGTTCGCGCTCGCCTTTTTCCCGATTTTCCGCATCTCTCCATCTCTCCATTTAGGCATTTCAGCATTTCACCATTTCAGCATTTCACCATTTGATGATTTTCCCGCATCGGCCTACCTGCGTCTAATTTCGTTTTAATCCTTTCACTAGCTGTACGCCACTAATCCGGCCGAATTTTACGGGTGCCGGCGGCCGAGGGACAATGGCATCATCTATAAAGATGACAATTGCAAACAACAATGACGACAATCGCGGCAAGGACAAACAGTAGTGCCATACTCCTTTCGCGGCCCGGTTCCCGGCAGTTTTCCCTTTTCCCGCCACGGTTCTCACTCCTTTTGCCACTATTCATAATTAGTTGCAGGCAATTAAGGCAGCCCCCGCGGTCACGAGCAAGGACACTCTCGTCCTCGCCCACCCGAAAATCGAAACCGAAATCCTATCTTCCAAAGTCCACATCCCGCGTCCCTTGTAGGAGGACAACTAGGTCAATGCGTCGAAATCCTGGGCGTTGCCCCTTGCACTTTTGCGATTTTTGTTTACGAGTATTTTGAAAACACAGCCGCACCCCTTTCGCCCAGTGATCCCCGGATTCAGGATTGAGGATTCCGCACTCCTAATCCTTTGACTTTCAGTTTGACTTTCGCTCCCAAGGATCGCCGCTAGTCCGGCTTTCCGGAAAGTGTGGCTTACTTTGGTTCCGCTCGGCTCTACGCATCCCAAAAACTCGGCAATTAACGCGGCTGATTCGCCCGAAGTCCAGAATCCTAAATCCCGATCTCTTCTATGGGTGGGTACCGCGCAAAAGGGTTTAGTTTTAATTAGTCGACTTTGGACGCGCCTCATCGAAATGGTCACCGAAGATTGGGAGGACGTGAGTCACGGGGGGCGGGGCGATTTGGGAAGTTTCAAAACATTCAAATCGAACGAAAATCAGTGCGCTATAATTTAGAAAAATTAATAGAAACTGGTAATAAAAGAATTAAAAATGTTTATAATATTTATATGTATATTTATGGAGTGTGCAGCTGGAATAATATTAAGATTAAAGTGTTCGATATAACAAGAAGATAACACAAATGGCTAAACACTGAGAAAGTAAAATGCAGATAGAAACCATACGAATCTCTTTAGTTATAATGATCTCCTCCGTTAGTTTAATCAAATTCACAATTTCCGCCAATAAAAGCCCATAAGAACTTGGGAGAATTTCCCAAAAACTGCCGCCGCTGTCATTTAATTTGGTGATTAAGTTTTATTAAATGTTGCAACTGGCGAAGAGCGGCAAATGCCGCGTAATCCCCCTCGCCCAAAACAAAACCCCAGGACGACACACACGAAAAAAGAAGAAACCGAAGCGAAACCTCCCGACCGAGTGTCAAATTAATTAAAATGTCAGCGAAATATGTTCAATTGTCGGCTGGTCAGATGGATGGGATCGAAATCGGATTCGGGATTGGGAATCGGGCTTAACTTCGGCTGGCTGTCAAACAGTTTTTGCCGTAGCTGGGCATAGCCGGAAGGAAGGAAAAGTCGGAAAATTGTGAAAGGGACGGCGAGAGAGCGCCCTAAGCAGCGGGTTTTTCCCAAAAACGG
>ap_hb-P1
AGCTTTGCCCAAATTAAGTTAACACGCACAGCAACAGGAAAATGTGTTAAAGCAACAAGGAATCTCCTCGGCCCAAACTTCCATCGTCCCAATTGCAGTTGGCTAAGTTGTTAATGTGTCTGGGCTTAAAGTTGCCCAAAAAACAATTGGCGAAGGCCCCCCATCTTCCTCCATTTCCGCTCTCTCACTTTTGGGCCAGAAATCAATAATCAATAGTGAAGCGGAGATGCCAAAAAACGGCAAAGAGCCAAAAAGGCAGCTGCATTCGGCCAAAATGCAGCGCCAGAAAATGCAAAAGGATAAAATGAGCGAGTCAGAGCGAGAGAGTGGGTGAGTGAGTGAAAGAGCGAACGCCACGAAGGGGATGCTGTTTAGTTATTGCTTTTGGGGATGGGGAAAGTCACTCAGATTTACAGCTAGCATCCGTATCCGTTTTGAGTGAGTTTCGTCGTTACGTTGTTGATGCTCTCCGGCTGCTCTCTCATTTCGATTTCTGCTTCTCCGTGTAACGGCTCTCGTGCGCCTTTGTGTTGTTGCACTTCTGGCATTTGTTTTTGCTTTGCAATTGAGATTTTAGATTTGAGTTCTTTTTTGGCGAGTGCACTGTTGTGAGGAGCAGTGAGGAGATTTTCAGCTATTAGAAGAGCCCGCTGAGCGTGAGTTTGGTCAGTTGTGCTCCGAGTCCCGAAAACGAAAGTCGCCAGCATTGACAGGCAGCCACTGAAATACAAAAATAACCAAACATCCAAAGGACGAAACGTAACTGCTATCAAAACAAATATTGCCATTAAATACAATTAAACTTCGTGCTTGTGCTAAAAGATAACCAATTGCAAAAAGACTTTTGTCCCGAAAACTTATTTTTTGGCAAAGACCACATCCCGCACATGCGCGAATTCCGCGAAAAAGAAAGCACAAAAGCAAGCTAAAAAGCGAGGCCCAAAAAATAGACAAAAACGAAGAGCAAGGAGCCCCCACATCGCCGCTCCCCCTCGCACGCACTGTGCGTGTTGGTCTAACGGTAACCGTGCCGCGGTCAAGCGAGAGAGTGGGAAAGAGAGAGTCCGCGAGCGAAAAGCGAAAACTTACGTGCTCCTGCTCCTGCTCCCGGTTCCCGTTTCCAAATTCTCCCGCAGAATTGCACTTGGACTGTCCGCAA
>ap_kr-CD1
GATCCTAAGTTAACTATAATCCAGGCTTAATCACTGGATCAATAACTAAGTAGCATTTTCCGGGATGGAAATATGAAGTTACCTGCATATGCCTACCGATCCTGAAAACTGCTTTAACTTAATCGACATGCATGATCATAAAAAGCAATTTGCTACAATTTATATTTTTTTGCTTTTCCTTCTTTTAAGCATCTGGGATCTGGATCAGAAAAGAAAAAGTGTAACGCCTACCTTCAGAAACGGATTAAATTTTTTCAGACAAATAATCCAGCCTTAAGCATGGTGATTAAGCTTGATCCCCTACCAAGGGGCGTAATATTGACGGATTTTCCTTAAATCCCTCTGTTAATCTCCGGCTTAGAGCGCGACGCGTTTTTTCGCGACTCCGCCTGCATTGTTTTTTTTTTCAGTTTCTTCAATTCGCAAGAAGGCAGGCCTATGGACCGAATGAGGATCATAATTATGGAATTCCTAAATAAACTAAGAAGGGCAGTCGGCATAGTATTGATCTACCTGTAAGCGTGGGTTCTATCTTTGCCCCTCGCATTCGAGACTCTCTAGTCACAGGTAGACCAGCCTTGAGTTCGTCGGCAATTAAGAAGTCAAATTTCTCTTAAAAACAACAAAAAATGTCAAAGTAAAAACAATGCAAAAAATATGTGTAACTGAACTAAATCCGGCTTAGGATTCTTGCGTCATAAACATGACTAGGGAGCCATTAAAATTTGATAATTTGCATGTCACTTGTGCACCGTAAACGAAGCCAACACATCGGCTGAAACCCAGCGTCATTTATGCTATGCTATCTCACTCTTTTGCATAATTTTTTTAAATTATTGACTTGTCTTTTTTACGAATGCAAAGGAAGTACTTGTGTACTTCCGTTTTTCAAAGTCCGATTTTATTATCTACCTGCAATTTATAATGACAACCAAGTTTTTAACATTCCAAAACGTGGTTTTTTGAGTTCAATAAGCTTCATTTTTTAAAGGCTCTTTTCGAACCACATTAACATTTGCGGTTACGTTTTTGTAGAAATTTTCCATAGCTGCATAAAGGTACAAGTTTCATTTATTTGATGGGAAAATGAATTAGAGACCAGCACGATCTTTAACAGAAACAAAAAGGCGTGGATATTGTTATATGTACAAAAACAAC
>ap_eve-M
GCATGCTAAAAATCAAGCGATCAAGAATCTGCGCGATCTTAGCCGGAATCGGGATTAGTCGTTTATGGCCCACGCCCTCAATCCTCCATAAAACACTAAGCGCTTTCGCCTAATGTATGTATCTCTTCATATCTGGAAATCTCACTATGGGTGTGGGTGTGGGTATCTGTATCTGTATCTATATCTGTTGCTGTGATGAATAAATAACTTCTTAATGGGATGCTGCTCAAAATGGCTCCCACTCATCCCCATTGGCGGCTGGGAGAGTCGTTGGGCATCCGGAAGCGGGGGCAGCCAAAAATATACCCACATCCCATGGATGCCATCAATTAGCATACAATTAAAAAATGCTTAAACAGGGAAATCGTCTTGGGATGCGAGTGGTTCGGCCGCAGATGCAGCCGCAGCAGCATTTGTATCTCCAAGTGGCGGGCAGCAGATCAAAGCGACGACAACATAATTGCTGCTTCACTTCACAGTTCTCAGGCACTTAAGATATACATATGTATGTTGCATACATATCTATTGCGAGTCCGGATCTGCAGCTTCCCCTATCGATCTTCCCTGTTTTTTGTCTGACTGACTGACTGCCGGTGGGCCCTTGAGAAGCCATGGCGCCTGCTAATTGAGATCGCGGCGATCCTTTGGATGCCCACTTGAGGAGTTGTCCTTTAATGGGTGAGGCGCGGAAGTGCAGGACTTCCTGGTGTCCTTGAACGACCGGAGCTGATCTAAATACGGATCGGAATTGGGATCGAAATCGGGATATGCACAACACGGTAATGATAAGCAGGAGGATGCACTGTATCCGTACCTGAGCCCACTGATCCCCGGCAAGTCCGAGACAAATCCACAAATATTGTCAACTCTTTGGCTCTAATCTGAGG
>ap_prd-A8
CAAATTTACCACAATACTTCGCTGCGTGGGCGTACCGAATCGAAGATTCGTTTTGCTCTTCTGGTAAACCGTGCGGTTAAAGTCGCAAAGAGCACAGCCCATCCCAGCCCAGCCATTTGACCATATGAGCGGAATTGAGGAAACCAAGCGGGGTTCCTCCGCAGCGGTGACCTTCGGGCGGGAGTGGACCTAGAGCTGGACGCCCTACTGCAAAATCCATGTGTCCCGTCCATGGGTGTGACGTTCTGGTTTCGGAATTGGTCGCGCATCAGCGTCGCGCCGTGACCTTGATGGTTTTGCGACCCCTCCCTCACCACTCAGTATGTGCGGTTTGGGCTCTGGTCGCAGTTTGGTCGCCGATCTCCGTCCGCGCACAGCGAGGTGCCATTCCCGGGGAGATTGGCTGAGAGTTTCGCAGAAGATGCGTAAATATTTTGGGTGATTATTTTAGATAATCTTCGACTAATGTCCTTGGTTTGTCTCTCAAGACAGGAGGGATATTGAGGTGCTTCGAATTTAAGTTTATTAGTCTGATGTAGGCCTAGATTTAAATATGTACACTATTATATTGTAGATGGGTGTACTGATGACTTGTTGTTGTAAGACATATAATTTTCTAAATCAAAACTCGAAATTTTCATTGACAATAAATATATGTTATATGAATTAAATGGCTAGACATTTTCACACTTATGTGTAGTCCACAATAATAATGCATTCCAGATTATTTCGAAATAGGTATTCTGAACTTGTTTTGAACTTTATATAATAGTAACAAATAAGAATTCTTAATTTAAGGAATATATTTACTAAAAATTAAACAAAATATAGCTATTTTTCTTAAAAAAAACATTAAATGCATTTAAAAGTTGTTTAAGTAATATGAATTTTGTCTAAGCCCTAACCGAAACTGAAATCTTAAAATTAAAACCAACAATTATATAGAAAAGTTAATTTTTAAATTTTTTTCTTATCATTTCGCATCCTTTTAAAAAGCCGTTACGAATGCGGTCGCACTAAGATGTGAGTCAGTGTAGCCACACCTGTTCAGCTGACTGCGGTATGCACCAGCAGCAGATGAACGGTCCCACTGATTGATTCAGTCAGTCTTTATTTTTTACCATTTCCCACCCACCACGAAATCAAGGAAAAGCATCCCGAAATTGCACAATGTCCGAAGAAAAGAAGAATGGCGATGAATTAAACGACTTGCTGGACAGTGAGTACAGCCCGGAAATGCCTTTGGCGATCCCTTCTCGACCCCTTACATAATGCGCACTGCGTCGTCCACTTTTCGCACAGGTGCTCTCCAGGATTTCGATAAAAGTGGTGCCGGTGACCAAAAGGAGCCGTCCGCATCATCGGATGTGGCGACCAACGCTGGACCTGAGGGCTCCGAGGATCCAGATGCGTTTTTCATGTGAGTCAATGCGCCAGTGCAACGCGGCACTTGAACTTTGTATTCTGACCTGTTATCCGCCTTCAGTGAGCAGGCCAAGGTGCTGGCCGATCGCATGAACACGCTCTTCGGAGGTCCGGACACGCCCAGTGGCGATATTCCGCCGCTGCCCCAGGATCCCGACCAGATCATGGCCGGTTTCAAAAAGATGGCCGAAGCGGCAGCGCTCACCTTGAGCGGCGAAAATTCGGCCACCGACGAGGATGTCTCCAAGTATTCTGATAGCATTTCCCAGGCTCTCAAGGGTCTGCAAGAGGGCTCCGAGAACCTGGCTGCTCCCGCCTCGGAGAACGACATAGCCAGCATGTTTGGTTCACTGAATCTTGAAGGGGTATGCATCCTGAAAATGAAATATGAATTCTCCTTGCTCAATCATTAAACAATCCCCGTTTGACAGGCTGGCGAGGGTGATGGAAACATGTTCCTACCATTCATGGAGGGCATGATGCAGAGCCTGCTCTCGGCGGAGATTCTGTTGCCCAGCATCCGGGAGCTGCTGGAGAAGTACCCCAAGTACCTCGAGGAGAACGACGCCAAGCTCTCCGCTGAGGACAAGGAAAGGTATGCTCGAAATCAACTCGCAATAAGATACTTTTATTGAGAAACCAATACATACAGGTACCAGAAGCAGATGGAGCTGTACAAGGTGATTGAGGGGCATTTACAGAGCGAGAAGACCGAGGATTCGGCCGCCGTGAAGCGAGAGAAGTTCCGCGTCGTGCTGGACGACATGCGCAAACTGCAAGACTACGGCCAGCCGCCGCCAGAGATTCTGGCCGAGACGGGCGGCGACTTGCCCTTCGGCGATCCCACTGCCGGCGTAGCAGCCGGCGGTCCCGGTCCCCAGTGCCCAACCATGTAGTGGCTGACGGAGCACGATAGTCTCGTGGTGTGCCAATTGGTTAACTGTTGAGTGTTGCACATTTTTTAGGCTAAGGCAAATTTGTATTTTATTTTATCACCGACAAAACAATACGGCGGTCGCTAATGGTTATCACCTCTCTCTTCAATCAAGCTATTATTTTCGTATTAACTGTTGGTTTATTAAGTAGTTCTATACCTAAATACAATGCCTCGAAATACACCTAGAGGAAGAAGCGACGTCGCGACTCCATGGCGTGCCGTTTGTTGCTGATTATCCAGGCATAGTCACCGGTCTTGCTGTCGAATGTGCCCTCCTGCAGGGAACGTAGTTTCAGGGTGAACCGCGGCCCCAGTTCGCGCAGCTTTACGCGTTTTCCCTCTTTGGTGAACTCGTAGCGGTGGTGACGGAAGAATATGTAATCTCGCTGATTGTGGAACGTCACCGCTCGGCGGCCGCGGAACTCGGGATCGTGATGGAAGAGGGCACCCAGCATGCGGCCCACGGTCAGACCCAAACGTGTGGTAAAATTGTTCAGGATCACTTCGGGCCTGTGCTTGGTTATCTCCTTGTGATCGCGCTTTATGTCCGAGGTGAGCTTCACGTTGGACAGCTTGAAGTGGGCAGTGGGACCATTGGGCAGATGAATGACCAGCAGCCCATTGGGCTTTCTGCGATCTTCGTTAACGATCACGACGTCTGTGAACTCCTCGCGCTCGGCGCTTTTGCATATCTTCTTCACCGACGACTTGTTGCGAATCTTAACCAGGGCGTTGGGGA
>ap_kr-CD2
CATGGGTAACTCAATAAAATGTTTGTGATTTATATATGTAAACATCAAGTATATAGAAAACTGAGGTCGGGTATACTTTTTGAGTTCGTTCGAAAGGGGTTTTCCATTGCACTCAATATTATATTCAAATAGATCTTAGACGTTCCATAACAGCTTAAGGTGCGCGGATTAGGACTGACGATTACCGACTGGGTAAAGACAAGACAGAATTCAATCCTGTTCTTGATACTTTGTCAATGGATTTATACTAAATCATAGGCTCATAATACCTTCTTACGTTTTGCTTAATCTTCGCGTACATGTGGTAACCGCTATTAACGTTACTATAGTTACTATACACTGACCATAAATAAAAAAAACCAAACCCTCAAAAATTAGAACAGAAACCCAATCGAGTGTTACAAATTTGTTAAAAATTGTGGGCACACTTATGGGTTGGCAAACAATTAAAAAACCCTATCTGCACCCCTACGGATGCTTCATATTACAACCGTTGCACCCCGTTTTTTGGTCTTTACTTTTAACTTTTTTCCGCTTTTCCCCCTTTTTTTATTGAACCATTTCCCCTTTGATGACAACCCTCGTTTTCACTTCATATATTTGCTCAATAATTGATATATTCTTGCGAAAAATAATATAGTTTAAAATGTTTTAGCTTAGCGCGTGGTTTCTTTGAAAATAAAGCTTAGCGCGATTAGAATATGAGTTTGACCCAGCTTTACAAACTACTCATTAATATTAAAGAATAATAACTAACTAAACTAATTTTGTTGACCCAGGTAAGTTCCCATATTTCGGACCTTATCAGCGGCCTCGACCATACGCACTTTACACGCACTTCTGCCCCATTCACTCGGAAATCTTTAGTTCGCTTTGCCAATCAAAATCTAGTCTATTTTTCTTTTACTCGCTTTGATACTATTCTAGTTTAGTGATTGCCGACAAAGTCATTAACGATAAGGCCCGGATCTTATTAAAATCTGTTGAGCTTAAGTGGATCTTTCAATATCAAGCCTCTGCTTATCACGCAAACAACCAAAAAAAATTTCTGACTAATCGCCGAAACATAGGAATCGTATGAAGATTTTCTAAAACCGGTCAGCTCAGCCCGAAATTTAAGAATTTCTTATCAATAGGGTCAGTTTTAAGCGCTTTGCTTGCATATTATTTAATGCCTTCTGCGAATTTTGTTTTGGTGAAAAACTTTCTATGAAGTCGAACATTCGATGACAAAACCATTATAATTTTACGTAACATTATGCAGAGCAAGGATATTTGTGTGCCTTTCTGCTTTTGTTTGGTTTCACTTTCTTAAAATCCACGGTAGTTCAAATTTACCACCCGGTGAGCTCTGAGCGTCCTTGGCCTACCTACAAAACCAAAAATACCGATTTTCAACATAAATTTAACATAGCATGTCCTTGCCATAAAAATCTACATAAAACCATTTAAAAGTCAATCCGCAAAAGTCACAGAAAACGTCTATACAAGCAAGAAAATTTCAACGATGCAGCTCTCTTACAATTTTTTATTATATTTCCTTTCTACCTGAATCCGTTTTTTACTAGTTCCTTTTTACGATTTCTTTTTTAGACGTGTGCCAATAATTAGTTGTCCATTAAACTGAACTTCCACGTCTTTGAGACTTTGCTCAACAGGCTACAAGGAAGACAAAAAACTCACTCAGTATAGCTGGTAAAAAACCG
>ap_otd-E
CATCATCTGGCCTAACGACCAAACAAAATCAAAAGTCGGAAATCACAAATCAGAATTGGGAAATGTGAGAACAACCCTCGATGCCAAGTTTTGATTCCGTTTCGGATGCCAAGTGGATTGAGATAACTTAATTGCTGCCAAAAAGGGGGAGGACTCTACTTCTACATACATACATACGCACGTACTTTCAAAAATACGAAAAAAAAAAAACCTACCGCTCAAGCTCAAGGGGTAAAAACGTAAATCTCATTATCGATAACGCGATAATCGCCTGATAATCGGCCATGTTATCATCATCATCATCATCATGAGGCGGCGGCGGCGTCTTGGGCCCTTTGTCATCATCAGGTCTTCTGGCCCTTCCCAAAAGGGGTTTTTCCAGCGAAATCCGTGCGCATCATAAACTCATAATCACCACGGTCGGGAAAAAAAGGGGTTCGATGGATTCTGGGCTTAGTTACCGGGCTTATTACTATACGGGATAGGTCAGTTTCGTCAACGATGGCAGGTCACTATCAACTCCTTCACCATCACTTGCAGGTCAGGTTGATTTGCATCCGTGGATGGCACGTTTATGACCTTAACCGCAATTTTAGATGCCGGTTCTATTGTTTAAGCCGCAGCGGGTTGCATTGTGCTTTTAAGTGTTTCAAAATTCCCTTTTTCTTAATTTTAAATTAACAATTTCCTAACAGAAGATGCAGAAGATTGTAGGTTTTTAATGTTAGCACTTGAATGTCCCTAGAGTTGAGTTCAATTTACTTAATATTTCGATTATTCAACACTTCATTTGAGTCGTTCGGCTGGGTGTCATCCATATGGGTCAGGTTTAACTGGACCGTCTGGTGCCCTGTCTTGACCAGCAGGTCAGATGAGTCCTGCGGCAGGACTTCACTTCACAGGTCGGCCTAGGCCCGAGATTAAGTACCGCCTTCGCCGCCCGTCCGTCCGTCAGTCGCCTCGCATTTGTATTGTTTCCGCGCACTGGGACAACAATGAAGGCGATTAAAGGCGTTTTATCCTGCTAACCGCAGCGTGGTCCTTGGCGGTCCATGTCCATCCTTTTGGCATGCGGTTAATCCTTTGGCAATGTCGCACGCGAGGCGAGGGCGGAAAAAAAAAGAAGACGAAAGGACTTGGCTCGCTGGGCTGAGCGATTGGGCGAACGGCGAAGGACCGTCTACCGCACAGGTACTCAAGGCATTACCCAAAACTTGTGCAGCTTACGCGAAAGTCCTTTGCCTGAGTCCGGACTACCAACTCGGTCCTGGCCACGTGCACTGCGAGAAAAATATAAGTTCCTTTTTGGCCTCAGTATAAATACACAGTATCAATTCGTATCAGTTTTAACCGTATTTATAAGTAATGAAAACTTATATATCGAACAGGACACATTAACTTTTACCTATTTAAAGTTGTTATTCGTTTGCATTGAAGGCAAACATTGAAATTCCAATTAGTTTCTTTCCACTCTTTTCTCGCAGTGCACTCGCAGTCGTCCTTGTCCCGCTGCCTGGGCTCCTTGCCACTTGGTCCTGCGTCGTGTGCGCGGCCACTTTGCGGTTGCGAGCGCTTAACCGCATCATAAAACCATCAGCGAGCATAAAGGCAAGCCATTATAATCATCGGGCCACGCACTGCGAATTAAGACCGAGATCCCGGTAGCCTTGGTACTCGGATCTAGGATCTTGCATCTTGCATCTCGCATCTCGCATCTGAAGAACCTACCCGCTGGGCTCTACGCCTACCTAGCCTCCTTTACAGATGCATTGATCCTGCGGATCGCCTTAATGAAACTGGGTAAAATGCATTGAGATATTGGCAAATCCACGAGATCT
>ap_h-267
ATTCCGCAGGTCATCGCCGAAATTTGGCCAACAACTTATGAATCTGCATATTTTGGCAATATGCGCAGTCGTCCTGCTGCTCGACATGTTCCCATTTTTTGTTCTAATTATTTTTTATGAGTTCAGTGCACGCGCAAAAATTGTCGCACTTCTTTGTGGCCACCCGCAAGACGTGTTTTTCTATAGATTTTCGCATTGTTTTGGGGTTTTTGTTTCTATTCATGATTTTTTATTTGCCCCGAGCCCTGCTGTTCTTTTTGGCCCTGTTTTCTTTTTTGTGGTTAGAAGTGGACCCAATTTTTAGCTAATAATTGTTGCAATTTTTGTGGTTTTGGGCCTGTTCAGAGACCTGTTCTGAATTTAGGGCCGAAACCAGTCAATCTGGACTAGGTAGCAGCTGTTAAAATTAGAAGTGATAATGAGGGCTACGCAAATCGATAATCTTTTTTATTAAATCTTTTTTTTTTTTTGATTCTATCAAGATTAAAAGATTTTCAGCTGTTTTTAGTATTTTTCTTCCGAAAGAGTGTCACTCCTTCTACTTTAACTCTCGCTCTCAGTTTGCCTTTTACCTTTTCGACTAATGATCAACTTTAACGTTTGCTAATGACAACTGGCCAGAATCGGTCCACCTTTAGCCTTGACAAATCGCCGTGGCTTGGTGACAGATGAGGAGTTTTAACTCAGCTTGAAACCGAAACCTAAAAACCTAAAACTCACCATCATGTCAACACTTTCCCTGCCAACCATAAATACTCGAAAAACCCATAAAATCACTGAAATTCAGACGAGAGCCGGGCGAAACCCTTTGCCACAATTAAAATGTTAAACTGGAGTAAATATCATAAAAGCAATAAAAATCCCCTAGACGCTAAGAGAATTGCTCTACTTAAGCCGAAAAATGCGTTGCTCAAAACAAATTCCCAAAAAGTTGCCTCAAAGCAAAGCAAGACTAATTTTTAACAAAGCAGAAAAAACACAAAAACTCTGAGTCAGTTCTTCCGGGAACCACGGAACTATCCGTTCAAGGGTCACCAAAGGGTTCGTGAGGATCTGGAACGAACACCCGAACTAGGTCACTGGATCGTTGGGCACAAAAAACGCACAATGCCGGCCAATAAAAAAGTAGAGCGCATCGCAGGACATCATTGTCCTGACCGAAACCCTTTCTCGGGTTTTACGATACAGAGCTGCTTTTTGTGTCCTTTTTTTTTTTGGAAACTTCTTCATAATTGTAGCAAAAAATTAGTGCACATCTTTAGAATTTACATAGAACTCGACCTTCGTTGACACTGCGTTTAACTTTTGATTTGGCATCTTGACTGAGTTCGAAGGAGAAGGGGAAAAAAAATGTAAAATGGTGGCGGGAAAGGCTGGGTAATGGCTTTACAACTTGTTGTCTCTAATTATGGTCGAAATGGGCCGTAATCCTTTGCTAAACGCAGCAACACAGACCGCCCCGTTTCGCCACGAATTCCAGTTCATCCGAGTGGCCGAATCCATTGAGTTCCCGCGAAATCCGCGTCATGGTTAAACGCGACTAATCCTTCCCGTAAGCCCTTCGCAGCGACCTGAACCCGGTTCAGTTCACGGCAGTTCAGTTCGGTGGGCGTTTTTGTTTAGTTTCGAAATCAAAATATTAGCAAACACGCTGAAGGCAATACGGCTGAAAGGGAAAATGTGCAAGGATTAAGCCGAACACATCCTTTCGCAACCTTGGACCCTTCCACGTTCGCGCACACGCTCGCAATTTTACGACTTTCTTCTAACCCGAATGCGATTTCGATTCCGACTTTGGCGAAAACGCATGCCAAGCGCATGTCCTTGCCACGATCCTAAGATCCTCGATTGTTTCGTCCTAAGAGTTGACTTTCGTTTTTTAACTCGTCCCGTGCCGAAGGACAATCCTTTGCCGATTTGCCCATTGTTGCGGTTGTCTCGACTCCTTTTTTTGCCAGAGGGTTACGGTCCATTGTGGTGGCGATTGTCGCGTCCCCTTTGTGGCGAATTTCGACCCGGGATCGCAGTTTTTTACGATCCTCAACGGGTTTTACGACCTCCGTCCGTTTTTTAAGCCTTTCTGCTCTGCCATCCTCTGACCCGTTCAGTTCAAATCAGTTCGGTGTCAACTCTTTCGGGTTCTCATAGCGGGTTGTAAAATCCGGCTGGAACAATAAAGTTTTTGACCAGATTCCGGGAAGTGTGTAGCGATTTTTTAAAATGTTTTTTTTTTTTTGTTTTTTTTAGAAGTGCAATCTTTATTTTGGCAAATTGTAGGAACTTAAGCGGAATTTATTAGGTTTCTCGGAATTTCCACATTTTTTGATTAGGCAAAAGGCTTAAAAAACAGCCCGCAACCTTGGTGTTAATTGAGATGGATAGATAAAGAAGATGTCCTTAGGAAACTATCTTTTTAAGTCGAAAAGCCAAAAAGTCAAATGCGATTTTTTATGGGAACAAGACAAAAAAGGGTTTTGCGGAGATATCACGTGGCGTGGTATCAGTTTTTTTTTTCCGACATGTTGTGAACTTACAAAGACGATCATAAAGTAGATCTTAACCCAAAGTTAATCTGCTTTCGGAGAAAAAAACTGCGGGCTCAAACGAAAGGAAATGAAATCTAAACAACAGAGCAAGTCTTACTAAAAATAAATGAAAACCAATATAAGTTTATAAATTTCAATTAGTAAATTTGTTAACTCAACTATACAAATCGTGCCCGATTTTGAATAGCAATTACTGGAACCTGATAGACAATTATAATTAATCCCT
>ap_eve-2
CGGCCAGTAGGTAGAGTTGTTGCGATGCGGCTATGCCGGGCGAGTTAATGCCAATGCAAATTGCGGGCGCAATATAACCCAATAATTTGAAGTAACTGGCAGGAGCGAGGTATCCTTCCTGGTTACCCGGTACTGCATAACAATGGAACCCGAACCGTAACTGGGACAGATCGAAAAGCTGGCCTGGTTTCTCGCTGTGTGTGCCGTGTTAATCCGTTTGCCATCAGCGAGATTATTAGTCAATTGCAGTTGCAGCGTTTCGCTTTCGTCCTCGTTTCACTTTCGAGTTAGACTTTATTGCAGCATCTTGAACAATCGTCGCAGTTTGGTAACACGCTGTGCCATACTTTCATTTAGACGGAATCGAGGGACCCTGGACTATAATCGCACAACGAGACCGGGTTGCGAAGTCAGGGCATTCCGCCGATCTAGCCATCGCCATCTTCTGCGGGCGTTTGTTTGTTTGTTTGCTGGGATTAGCCAAGGGCTTGACTTGGAATCCAATCCCGATCCCTAGCCCGATCCCAATCCCAATCCCAATCCCTTGTCCTTTTCATTAGAAAGTCATAAAAACACATAATAATGATGTCGAAGGGATTAGGGGCGCGCAGGTCCAGGCAACGCAATTAACGGACTAGCGAACTGGGTTATTTTTTTGCGCCGACTTAGCCCTGATCCGCGAGCTTAACCCGTTTTGAGCCGGGCAGCAGGTAGTTGTGGGTGGACCCCACGATTTTTTTGGCCAAACCTCCAAGCTAACTTGCGCAAGTGGCAAGTGGCCGGTTTGCTGGCCCAAAAGAGGAGGCACTATCCCGGTCCTGGTACAGTTGGTACGCTGGGAATGATTATATCATCATAATAAATGTTTTGCCCAACGAAA
>ap_kni-minus5
CGGTGAGCGGATGGAATGGAAATAGTTCCGATCATCTAAGCCTTTCGCCAAATCTGCGAGTTTTCCGTTGGAGTTTCCCTCAGTTTTAGTTTCAGTTTCAGTGCGAGTCTGGCATGGACCAACGCCAAACTTCCCACGGATCACAGTCCGGAGATCTAAGATCGCTAACGATATGTTAATGTAAACCGAAGTACCCACATGTTTGAGATTAAACTCTGCTCCGGGACTGGGCAAAACCAACGAGCGGAAGTCGAAGCTGCGGTTTGGCAATCAAATTTCCAGCCAGGCGGGAAATGCGGCAAATTTTCCAAAGCGTTTCGCGGTTTTTCACACAGTTTCCGTAGCTGGCTGGTTGGGTGGCTGATCTCAATTAAATCCGCCTGGCCGGCGACTCGGGACTTGTTTGATCGGATCCTGGCTTTGGAATTTACACAGATTGCACAAGTCGATGAGATAGCGACCCCGAAGGACTTCGCCGGCTGACTGCCTGGCACAACACCGACCCGTAATCCACGTCTAATGCTCGATAATCTATCTAAGCCGCAAGCAAGTTAAGCTAACTGGGAAAAAACGCCGTCAATGGACAGCCTGCCGGGAATTCCTCGTTTCACTGAGCATCGTGATCTCGAGCGATCCGTCCTACGAAATCGCCCTTACTACGAAGCCAGATTAGCCAACATGACTTTGGTTATACCCAGGTTGGTCTATAAGATCATAATTATCGCGGCGAAAGTAAGCATGCGAGCAAAAAAATAATCGTAATCTTTCTGCGAAGAGAGTTGTAATACCAAACGCGATTACATAACTTCAGAAAACAGTAATTACATTTGATCTATTATCCGATAAATACTCATACTTATGATGTCCTTATATATATCCGCTAAGTTCTTATGCGAAATTAGTTTTATAAAATTGCAGTATACGAAACGAATGTGATAGTTTCATTAAAATAGAGCTTTCCAATAAAAATATAGAATTTTCTTCAGGTTACGAACTGTTTTCCGGCACTTATTTTCTATTTCTGGCACGATCAGTTCGATCACAAGCCCAAGTTTGATTCCCAAGCAATTGCAAACAGTTCGTGGCCCACACACATTAGTTTCCTGGAAACATATTTCATTGGGTATAAATATGATTTCTCTTATCGATTTTAATGATCGCCCATAAAAATTCTGACCGGATACCCCCGTTCTACCCCCTCTAACTTTTTTAATGCTTATCTTCAATCACTGGGGAAAAACAAATGATTTCCCCTCTGATGAGCTTTGATATACGGACAATATTTTCAGTTAAACAAAAAATTAAATTAATTCTTAATAATCAGATACTGATTTTTTAACTCTTTCAAGTATTCGTGGCATTGTTATATACGTATTTTTTCCAGTGTAGGGAGTCATCTGCCG
>ap_prd-P2
AATAAAAACTATTTGACCTGAGGAAGCCAAAAGCAGCTCTTGAGCCACCAAATCGATTGGGAAACATAAAACATATATGTGCTGCAGTTCACGATAAAAAAAAAGCAGGGCATGGCGAATTGGGAGGCTGCAACCGAAACGCACACTTAATTTCCGCTTAATCAAACAGAACAGCGACTGGGGGGGCACAGACAGAGCAACCCACATCATCTGGAGTCGGCTACCCTTCGACCCAATCCTCTAGAGGAAAACGTATGGCAGACGCAAGGGCTCATTTGCATGGCCACTTTGATGGAGAGCGATGGGTGTCGGAGCATGAAGAGCTCGCCCCATTGCGCAATGGTTGATGGTGGATGTTGTATGTTGGATGGTGGATGTGGGTGTCTTGTCTTTCGGGAAGCTGCCAGCAGTTGACTTCTCCAGTTCTTCTTTTCGGGGCAGGATTTCAAAGGAAAAGTGAGCGTTTTCCAGGAATGACTGGGAGCCTTGTAATCGCAATTACCATGGCCAAAATATCAAAAGATAATGCCATCCTGGCCAGACACAAAAATATGTCGAAACATATATAAATATCTTATATTTTGTGATACTTGAATGATTAATACAAGGTGTACTAAAGCTACAAGTTATTTTGAATGTAATGTAACATTCAGATTTCTAGAATCAGAGTTTAATTTAATTAGTATAATTTTTTTATTTTAAAGAACTTTTATTCCTTTTATATTACATATATATTACATATATTTAGTGTCTTAATTTATTTACTCCTTTATATATACTTATTATTTACACTTTATTACCATAGCCACACGACACCAGCCACAATATAAATAATGTGTCTATAAAGTCGCAATCATCGTCATTACCGAACAATCGCGAAATCCATTATATCCTGTTCAGTGCATCGTAAAATCGAGCATCTTTCGCTGGAAGGATGCGGAAATGTTGAAAAAAATAGCGATGCGATCAGCGAGCGTGAAATCGCAGTCAGCATATGAAAAGGATGTACAGGATCGTATCCTGGCAAAGTTCCTGCAAAAAGGAAGGGAAGTGTAGATGCTTGTGAAGACGCTGATGGGCATTTTATGACGGTTGGAATCCTTCCTCTTCTGGGGAAATAGAGCTGGAGATTCAGGTAAATTCAGCTAGTCTAGCAAACCGATTATATCGGAATAAACAACTTTATGACGCGCCTGTTGGTGCCTTAAAAATTATGTCAAAAAAGAGCGAGTTTCTTGGTTTATTGGGATCGGGTGTGAGTGTGACCCAAAAACCATTGTTTTGGCCAACGAAGGGGTTTTTACGTTTTCGACTTTTGTTTTGACTTTTTGACGGTTGTCTTGACTTTTTGAACTGAACTGCTTGGGTTCTAAGAAATTTGAAGTTGAACTATATACTCTGATGTTCGCAGCGAATAGAGAATGAAATTTTTCCCTAAAAAGAGAGTTATGGTTTTTAGGGAAATTTTTGATGTTATATGTATGCATATTCTGTAAATGGATTACAGCCCATAAAAAGTCAAATTACCCTGTTTCTGTAGGAAATGTAAGAGTTTCAGGCGGTTTGTTCCACCCTAAGCCGCAAAATAAAACACCAAATTATGCATTATTTCAGTCGAAGCTCCGCCCATGCTGACATTTTCAGAGAACCGACTGACCGAAGAAAACTCCGCCCCAATAGTGGAAATAGAGGAAAAAACAC
>ap_h-0
TGGATTATTTGGGCTGAAAATTGGCATACACAATGATAATGAATGCAATACAAGTCGATTATCACATTTAAACGACGACGCGTCGCCGTCTCACACAATGCGTTTAGCGAATTCCTAATGATTTGCACACGGCGTGAAGGATTAGGCCTTTCACGGGAACCAATAGATACAGCTCCAGATTCAGATTTGGATTTGGATATTAAATCCCTGCATGACAACAACGGTGATCACGCGACACGCTCTTTGTGTCTGTCGATGATTATGCAAGGTTTCGCAATGCCAACAGCAAGATGCGTCAGTCCGACAATCTGCGATGTCTGATATATGATGTCTGCCGTTGGCTTAGGGGTAATTAGCACCGCCAAATCACCGACTACTGACCACTGATCACCCCGTCCACTTGATCAGTTGATCACCTTCGCCGGCTCCTCGGTTTTAGCCAGTCCAGTCTAGTCTGGTCTAGGTGTTAAGTGCGCCGCAATAGAGCGGGATTATAATTGCAATCCCTCTGTGGGTCTTAAGCCTTTGGGCGTCTTTTTTTTTTTTTTTTTTGGCCAGGATTAGGCAATGTTGGCCAGTAAGCCGCAGGTAGCATTGTGCATCATGCATTGTGGCCAAGAAGTAGGTTGCGTAAGTGAGCCCAACTCCAGTGACTGGCTGCACCACACACAATAACAAATTACGATTGTCTTCCTGGTCGCGATAAGATGGGGCTCTTCTCTGAAGGCCCCCGTTGTAACGGAACGGAAATGTAATAGGAGATTACTTTCCAGGAATGCGAAAGCAACGAGCAACGATTTCTTGGAATTAAGGTTGCTTTTATCAGAAGTGAGTGTAAAATGTTTCCCATTAGTAATATTACTAATTTAATTATTATACCATGCATACGAGTATTACCAAGGATCCTTCAACGAACGAATGCAATAGCACATGCAATCACATGGGCTTAAAA
>ap_h-1
ATTCAGGGAACTGTTGCGTTCGTTTTTTACGCAATGCCATGTAACGTCTGCTGGTTTGTTGTTTTTTCTTTATGGGAGGCGAGTTGACTTTTTTAGAGAAAATTATGAGGGAGGAGCGGGCATTAAAAAAGGGAGTCAAGGAAAAGGGAAAACTGCCAATACCAGGAAATCCTAAAGTAAAAAAAAAAAACGGAAAAGTATTCGTATGTACTTGGCCAAAAGAGCCGTTCGCATCGCTCTCTTTGCTAAAATCCTCTCCAGAACTCAAGTTTCAACGGGTTAACTTGGTCCAGTGGCGTGTGAGCTACGTCTAACCCTATGTATATAGATATAGATATAGATATAGATAGATATAGATAGATAGACAGGGATAGAGGTATACCTGCACCCACCACGCCCATAATCCTTTTATGGCAAATAAACAAACAACGTCACGGCGACTCAGTCGCGAAGGATTGCCATGGCTAGGTAAAAAGTGCCAAAAGGGTGCAATAAACCGGGTTGAGATGGCCAAAGGGTATGGCCACGGTATGGCATGGTTATAGATATGGAAGGATAGGGAAGAGTTGTTGCACACGCGCGGTGGCATTGTTGCACACTCGGTTTTATGGGTGTGTGGTTTTAGCCCTTTGATGGGCATGATCATCCTGTTAATAGAAAGCGTGGAAACCCGTTGCAACTTGTAACCCTACCTGCACGCCCAACCAATCTCTAATCCTTTCCGCGGCGATCCTGAACCCTTTTCGGTCCAGCTCGTTTGGAGGGGGCGAGCGTGTCTAAGGCGATTTAATTAACGCGGTCGCAACTAAGCCACCGAATACCAGGACATGGCTTAAATCGGAACCCTTTCGCTCGGCCAGGAGGAGGTGGCCCTGCTAAAAGCCATCCGGCTACTGTTCCGAGGACGGGTTAAGGATGCATGGATGCAGTAGCTACGTGGGCGTCATCGGAAAAGTCAGACAGGGAGCGGGTGGGCGGAAGGATTTGACTTCCAGCGAAAGGATTGCCGGACTTAACTTTCGGAAAAACTCCAATATTTACCAAATACCAAAGGGCCACCAAGTGCACTTTGTTCAGCACTTGGCCAGCAGTCGAAAAGTCAAGTCTGGTTTTGGGATTTCAACAGCAAATTAACCGGCTGAGCCGGCAAAGCGAGGATCC
>ap_kr-AD2
CGACCTTCTTTCTTACTTTCTGCACTCCTTAAGCCGATGTTTTGTTTACTTCCTGTTTACTCGTACAGCGCACGCTTGAAATTCAACCCCGTCCGTGACATCTCTTTTCATGAATTTTGGCTCTTTTGCTCTCGCTGTTTCATTTTCGCCCTGTTCTCCATTGGCGTTCATCCCCCTTAGACACATTAGTTATTTTCTATAGCTCAAATGTAAAAAGGGGAAATGACAAAGGCACATCTGAGTGAGTTTTTGTTGTGCGTCCCTTACTAACTCTAAAAACTTCTACGTGATCTTTATGTGGTGTAATATTCCTGCAAGTGCAGTTTTTATGAAGGCTCTAAAAAACACAAGCGGAAGTGGTCATAAGCATTAAAAAATGTCCTTTAACGGTCAACACATAGTTCTGATTTTTTATGTTTTATTACTGACTAGAAACGTAAAGGTCATAAAACCCTCTACTCAGCGAAGATAATTCGCATCGACAACCTATGTTAAAAAACCACATCGTCCATATTTGACTCTAACTGACTATATATCTTTTGCATTGAAAGGAACCTCTAGCTGTCTCATTCGCACCAATTTGCATATGAAAAATTAGCACTTTTAGGTATAAAAAGGAATCGATGAAATCAACTCACTCAACTCAGCGAAGTACCCAGTTTTTACTTTACCTGCTCAGGCTTGGGGATCGTTTTTCGCTTTCGCCGTGATGATTTCCCTTCCTGTCTGCACCCTTATTTGCGTGCGTGTGAGCGGGAGAGCCAATTGAGTCCCGGCGTGTGTGCGTACGAGGGTGAGTGAGAATCTTTCGCCGAGACAGAGCGTACTTATAGTTAGCTCACGCAGCGAATTTGTATCAGTCGTGATTTGGCTCTGTCAGCGAAAGGAACAACCATTTGTTGTGCCACACACAACCGCGAGTAATATAATCGAATCAAATTTCAACTACCTCATTTTGCTAAATCGGTAAACTTTTATAAAAGACAATTTTTGTGAAATCTCTCTACCTCAAAGTACAAAAGTGTGTACAAAAATTATTCATATCCCTGAAAGTGCACAAATTGCTCAAATGAAATTTTGTTGTCTAAAAAACTGAAGCTCCAAAACCACGAAGGCGAATATTATAGGTGTTTTCTGTGTGCGGGAAAACATTGCGCGAGCACAAAATTAGGAGCACAAGAAGAATTTGTT
>ap_sal-E
GTCGACTTCGGTAACGCCCCTGAAAAACGGCTTGCAATGACCTCGAAAAATAGACAGAATGGCAATTCATCAATTTTCATTATACAAAACAGCCTTGAACAGAATTTCACCCATTTCTATGACACTCCTTTGCTTAACCGATCCCACGCAAAAGGATGGCACAAATTTCACGCTCAAATATTGAAAAATGATGGGTGTCAATATTTGCATATCACTTCCCAGGGCCAAAACAGTCCAGCGATCGGTGCGTGACGGATGCGAGTTCCCGGAAGGAGCGAGGATCGATCTTCGATAAGCCGGAGGAAAATGCAACGCCCACGGACAAATCCTTTGGCCAACAAAAGGGTAATGGCTGCAAATCCGACGCGCCATATGCAAATCCGCCCACGATTCCGGTGCTCTTGAGCCATGCTTAATTAGTACGCAAAATATTTGCCTTAATTGTCGCAAAGCAAGCGGGAAACGAGAAGGATATGTAGGGCTGCTGCCTGGCTGGAATTATAATCCCTTCGATCGGATTTTCCGGTCAGCTCCGTGCTCCGTGCTACCTGCTGCGTCCAAGTAAGTTTGCACTAATTTTCGCGCATGATCCTGCGGATCAGGGAGCGATTCCGGTGATTGATCCTGTTTGACCCGATGTGCGGTGACCCAAAAGAAAGGACGCATTTCTCCTGGCCATTGTGCCAGCTCCTTTCAGGACCGCCAGGATTTCTATCTCCAG
>ap_h-34
GCCTGTCCTTGAGCCACTGCTGCTGCTGCTGCTGAAATCCTAATGAGTGGCGAAGGAAGAAAAAAAAATGTTACATGTCCTGGATGATCCATAGATGGGCGGGAAAAAGTCCGATATGCGACGAGATTTTTGCGTAATTTCTCAAGGCCAGACAGGGACAACATAAAAAGGACGAATTTCTTACGTAAGTGACCGAAATATGTTTTTATGAGAGGATCATAAATTTTTTTTCCCCTAAGAATGGGAACGCGTTCTCGTTCTCTGATCTCAATGTTCTGATCTCGTTCCATTTTTAGCGGAACTGTCCGCCAGTCCGATGTCCTTTTTCGACCGCCTCACGGCATGACATAATTTCGCATAATTTGCAACAATCCTCGAAGGACTTTTCGCCCCGAACACCAGGACACCCACCAGCACGTGACAAAAAAGATGAACAAACAAAAAAGAGAGCGACCTGCTCGCAGATTTTTAGTGCG
>ap_prd-plus6
CGTAATCCGTCTAGTTTCCATTATTATCCTTGACTTATAGACTTTCATCCGCCTCGCATATCGCGATGCCCACAGTTTTGCTTTGCACAGGACACCTCATTAGCAGGGATTATCGCTGCAGCTCGAAACTCGGGAGAAAGGACTCTAGCCAAAGGACTTTACGAAGCGCAATCTCTACCTGACTTTGACTCGGCTTGATTGACGGACGAACTGACTGACTGACTGACCGATTGCCTGCCTGAGTGAAAGCTAAGCCTTTCCTACGCTGCTGGCTTAACTCTTGCCTGCAAAAGGACCTATTATCCTGCACGGAAAGGGGTTCATGTCCCGGCTGAGCGATGAACACCGCGCACGAGGACGAAGAATGACAGCAAATAAAAGTTTATGGCACCATCGTAAATGGGCCGAAAACGAGTTGACCTGGTCCGCCGAAGGGCTGTGCGCCGTTTACTGCATTCTTCCTGGCAGCAAAGGATTATTTCCGAAACGGCCTAATCCTCGCTGCGCGAAAGAGATGGAGTGCATGTGCGAGTGCGAGCCACTGACGCTGCAAATCCTTTCGCAACCTTAAGGCCACCTCCTGGAATTGGAAATTTTGATTCGCAAATCGCTCGGCAAATCCCTATTTTGGGTTAGTCCACCTTGCTGTCGAGTAAATATTTTGAGGTTTTGCGCTGCTTATGTGCCAGGCAACGCCTGGGTTTATTGGGTTCATCATCGGATCAGCAGGTACACTTCGATCTCAATCCCAATCTTAGTCTCGATCGGGATCTGCCTGTGCCCCAGATGCCCAGCAACAATTAATAAAAAATTAAATTAAATTTCATCTCGAGTCGCGTTGCGTCGTTGTAAATTACTGTTTTCCCTGCCTTTGATGTTCAACACTTTGTCAGCTCATTAATCACGGCCTTTTGGGGAGGGCCTAGTGATGGGGATCGGCATATGTATGTCCATGATCTCCGGGTAACCATTACTTCCATTATGGCCACAGAAGCCACTCGGTTTTGGTTTTTTTTTTTTTTATCGAGGTTACATCGTCGAGCTTTTCCGCTCGTAGCTTTGCTGGGTAATTTTATATCGCTACCGAAAATTAATGCGTAATATTTTGAATTTAATGATTCCGACAATCGAAGCTTTCTTCTCGGCTACTGTGGCTTAGAATTTTCACCCCAACTCAGTGGGCAGCGATTAAAAAACGTAATTGGTTTATTAGCCCAGTTGGCCATGATGGGCGCTATTAAATTGGCATTCGATTTTGGTTAGAGATGCAAGAAAGACGTTTGTTAACAAGATCTCAAGTCATGAGATTAGAGAAATTACAAAAATCTAAGATCTAAATGGTTTTTGTGCAATCCGTGCACAGATCTTTGCCAATCTACCTGTTTAAGCCATTTGCCAATTCCGATTCCTAAGTCGATTGTAAAGTCAATATTTACTTTTCACCTCGATGGCCAGAGCGATAGAGCAAATAGCGATTAGGA
>ap_ftz-zebra
CACGAGGGCAAACAAAAAGCGCAAACACGCGACCCTCGGCCACGCGTATTCCTGATCCCAGGGATCGGACGTAATGTTATCCTTTGGCCGCCCAGTGCCACGAAATAAATTCGGAGGGAAAGGGCATCGGGTTCCGGGAACAACTGGCAGCCAGTCTTCGGTGTTTTGCGCGCTGGCAAAAATCCAGAGAAATTTTTAGGGAACCATAAACGGGCCGGGGAAAAAGCCTCTGCCCCGAAGGAACGTTTTCAGCAACAGTTTACAGTTTTTATGTCTTTATGATTATTGCAATTAGAGGGAGATCGGCTGAGAGTCGCGCCCTCTCGCTCTGCGCACCTCATAGGTAGGCACCTCATGGCCGTAATTACTGCAGCACCGTCTCAAGGTCGCCGAGTAGGAGAAGCGCGCGGGCGGATAAATCGCGATGATAATGGGCGCGATGGGTAGGTAATAAGCCGCGCAGCAGGTAGGCACCGTACGGATAAAGTTGCCAGGACCTCGGATAACTTCCCCTCTCCGTGCCTGCAAGGACATTTCGCCGGAGGGGTGGCTGCGAACAGCAGGCGGCAAAGTGTCATGCGCAGGGATATTTATGCGCTATAACGGCGAGCGTGTGCCGAGGGCTCTCTGATTTTGCTATATATGCAGGATCTGCCGCAGGACCAGCTCATTCGCAAACTCACCAGCGTTGCGTGCACATCGCAGAGTTAGAGAAGAAATCTAGCAATACACATCCGA
>ap_h-15
CCGCCCTCCACCAACTGCATCCCTCAGCTCCCTCAGCCCCCTTGAACCTTCAACTCCCCCCGCGCATTTATGATCGATACCAGAGCCGATTTCTTTGAGGCTGCCTTTTGTGATTGTCGTCGTTCGGTTTGGTTGGATCATCGGATGCCTGAGTTGCCGGTGCTGTTGAGCTCCCCAAGTATCTGCTCCTCTTGCACGCGATTACCTTGTAGGGGGCAGGATGTACACTTCTATCAGCAGGGTCATTGAGTTGACGCAATTGTTTTGAATGCTATAAAAGGGAACTAATTCCCTTTTTGATTGCTTAAATACCAAGATTATTAAGAATTACTAAGGATAGATCATGCGATCTTCAAGATACTTTCTATCCCAGGCAAGGGTATTTTTAGTTCGTGTCGATCTGTCATTTCGTGGACCAGCACTGATAGAGCATCGACACCTTCAATTGGGGCTGCTGGTGGGAGAGCTTTTCGGGAAACCTGGGATCTGGCATCTTGAGTCTGGGGCGGATGGTGTTGTATGCGGCCATGTCTGGGTCTGGTCACGATTTGTTGGGACTCGTAAAACATTTTTAGCACCTCAACGACGACTAAGACGACTGACGATCATCTATACACATCGATCCGCGTGCACTTCTGCTGTTCGGCACTCGATTGCCTTTGTTCTCGCTGAGTTCGCCAGCCCGTTTTAATGGCATTTTTGCATTTTTGTGTTTCTGTTCCAGCTACCAAGCAGAACGCCCACTCGGTGGGAACTCAATTTTTATCTTATTTTTTTTTTTTTTTTGTATTTTAGCACTGCTGCCAAACACATCCTGTCATTAGGGAAATATTTATGTAGATATCGGCTGGGATCGAAGTGTTCGGGAGGAGCAGCTGCCTCCTAACGGTGCCCCCAATCAGGGGCAGTCAAATTAGTCCCCACATAATTAACTCAACAAGTTTTTGGGACCAGACGATTTTATTTGGGCATTAGGCGGCTGCTTTGAGCTCCCTTTTATAAGCTATCTTCTCTTTTATTTTTTCCTCAGCGGCGATTAGCCAAATTTATGCAGAGCGCCCTCTGGCGTTGGCGAAATGATATTCCCGGAAATTGGCAAGGATTCGTAATCGGCCGAAAGAGGAGAGGGAATGAGTTGCCTGGGTGCGTGGCGTGGTGGCATGGCGTGTCGTAAAAACTCTTTGCGAATCAGGCAGCGGCAGCGGGTTCGCATCGGCGGTATTAGCCATCAAGGCCATGAAAGACATTAGCTTGGTGGATCGTAAAATCCCTGAACAACGGACACAGAGGTCTAATCCGTGGAAACTCTAAACTCTATCCCAGAGAGAACCTCTTTCGGCGCGAGACTACTCAGTTAGTTGGCTAGGTAAAAGCCGTAGAACTCTTTCCACTCTTTCCCGATTCCCCGATCGCCGAGCCGTACCTGTCCTGCGTGTTTGACGTTTGTCCGCCAATTGATTTGACATTGAAGGCTCTCTACCGTCAAATAACCCTAAATAAAACCATAAAATCCTTCTGCATGCTGCGAACCCATCCATCGAAAGATCCTCACCTTGAGCCACCCGCCATCTAAGGTTTGTTTTTTTTTCTTCACTTTTTTGACGCGTTTTTTAGCCGAACTCGTAAATGTGAGGAAATCATTTTTTATGCAATTCGTTGTCAACGACTTTTGAG
>ap_knrl-plus8
CCAGCGACAAGCCCATTGAAAAATTTGGGTTTCACTTTCCATAAAACTATCAAAAAGACGGTGAATTAAAATTGAATTAACTTGCGGTTTGCGTTGACTGGTGGGAATCAAAAATAAGAGAAGAGCCAGGGATTTTGGCAAAAAATGGTCATTGAAATGGCATTGTTGATATTTATTTTTCGACTTCTGCCCAATCTCGTCTCAATGCCAGCTTCCCCCGCTAATTCCGCAGATGAGAGGGGAATCTCCGTCACGTGTGTGCAAAAAGGTATAGAAATAACAATAACAAAGGCATTTGTTATTAGTAGCCGAGTGCGCTTTAAAAATAAACAGCTAATACAACAATGGGCACAATTTGTTCACTGCGCCACTGAAATCGAAACTAAAGCTCAGCCCGGAGATTCAAGCTCCGATCTAATATAAGCGGACATGCGGGCATGCAATGATCTTCGATATATGTGTATCTATTTGCCTATAGTATATGCAATTTATATAAATTTAATTCAATTTGCCAAGCTAAATTGTTTAGTTTTTGTTTTGCTCACAATCGTGCAGAGGTCGTTGGCGGGGGCGATGGCAAGGCGGGTGCGGGTGCGGGGCTTCTGTTAATTTCATGATTGGGTCTTGGCTTAATGTGTAATGCCTTGACTCGAAAACAATTCTAACAATTTGGCAGCTCATTATGTGGTGCGCTCGCTCGCTTAACCACGCCAACTTGACTCCAATAAACGATGCACAACCTTGACCTTAAGTCAAATGAAAGATAAACCAAAGCAGGAGAAAAAACCTCTGCTTCTGCCATTATTTTTTATTACGGATTACAAACCGAAAATTATAACAATTTTGTTACGCTTCTTTAGGGAAAGGGCCCCGCACCGCATTGTTGCCAGCCCCTGCTGCCCCAGAAGGCCCTCGATCCACTATCGTTATTAGGCGCCAACTTATCAGCGTAATAAAGTGGCGGGGCAGCCAGTTGGAACAGTTTCTGTACGATGGCAACGTGTTGAACTTGAAAAGGAAAGCAAAAGCAAAACGGGAAAGAAGTCAAGTACGCAATGGTCGATTGAGAAATACTCTTTGAAATTATATAGACTAAATAAATTAAATTTATAAACGCTGGATGTGTGGTAAAGTGAAGTAATGTTTATGTCACATAAAAAATGCGTTGATATATGAATGCGCTGATTAGATACTTCCGATCGAAAGAAGAGCATTTCAGATGCGCACTTAATTTTTAATTTCCTTGGGAAACCACGAGGCATAAAGCACTAGCAATTGGTTGAGTGTCTTGTGGCGGC
>ap_gt-23
CGGATTTGGCCGTCCTGGTAATTGTGTCAATTGTCAGTTCGCACCATCTCTTAACTGCCATCAGCATATAAAGCATATCCATCCAGCACGATCTCCAGCGGAACGGATGCGCTGCCCAGATACAATCGGGATCGGCAGTTAGGGACCGGGCGAGAACGGTAGATCGGAGGAAATCCTGGAACAGAGAACGGAACTGAACTGAACGGAACTCAATGAGGTCCTAAGCCTCATTCCGCATAACTCTTTTTCATAGAGTGACTCCTGGCCAGCTCGTAATATGAGCATTTAACCCCGTAAAGTCTTCGACCCGGCCACGCCCATTGTATCCGAGTTCCGTTCCGTTCTGTACTCATCTCCTTTGAGAAGCACAGTTGCCTTTTGCCTCGAGTTTTTTCACATGAAACTAAAAACGACTGAAATCCATGAGATTAAACGGTCTTTAAGCGGTTTAAGCCCTTTGTGCACGCAGTTTTGTAGGTGGCAAAATGTGCCATTGTCACCGAGTTCTGTCAAAAATATGAACTAGCATATCATTTCATAATTTTCAGTTTCATCTTTAAAAGTGCATTTTTTGCTTCTCGGAAGGAGAACACAAATATTGTTGGAAGCTCAGTGGGCCGTAGGGTTCCGGGTGATCCGACAGGTGACCAGGTACAGCTCTCTCGATCCTCCAATCCTCCATGCTAATCCTGACTATCTGGCTGCCTCAAGTTAATCTCGCATAATATTGCGTGTTCCGAACAGCGTAATCCCCTGAAAACAAGTGTCCAGATCCGCAGCTCTCCACTTTTAAGCCGGCAATGGATTCTAGATGACTTGACTAACTGTCGAGCTAGGCTCAACGAACAGATTTCTCTGAGCCTGGTCGCAACAGTAATACGTTTGACGTAATGCAGGGGAATCAAAAAGGTCGAAAAATGTGGCTAAAAACTGGCAAGTAAGGAACTAGAGTTAAGTAAGCTAAGCTTGACAAAACTATTCTTACTATATTGCTGATTTCTTACTGTTTGGACAGTTTACCATTCCGTAGATCACTGAAAGTTGTGTCCAAAAAATGACGGGATTTTAGAAAAGGACCTAAAGTTAATCTTCTGAACTAGAACTTGTCTCAAGGTCGCATAATTCAGTTCCGTCGCCATGTTACGTTACATCCTCCATTGCCAGGGATTGCGCCATTTTGGCGTTTATAATCGAGGTCCTGCTACGAAATCGAAGACTCTGCCGAACTCCGGGCCATGCAATAAAGTAGAGCTCGCTCGCAGGCTCGGCCAATCAGAGGCAGAAACCACAGCTGGAGGGGATTTCGAAAAACCACCACCACAAGCCGCTGCGACTTCATTTTGTGCGTTTGGTGGGAAACTGGTTCTCTGGGCAATAAATCCCCGCAACTTCATTAAAGCCTGGAGATATAGTACTGAATATAGGGAGTTGGAGGAAGCGGTGAAGGTGGAGGTGGAGGTGGGGATGGAGATGGACGTGCAGGGAGTGGGTGACGGATCCAGAGATCCAGGGCTTAGGG
>ap_kni-plus1
GGTGGTGCGGTTCTTCTTGTCGATGATGCACTTGCCCTCGTTCTTGCACTCGCTGATGGTGCTGATGTTGTTGTAAGAGCGGCCAAAGAAGGACTGCAATGGCGAAGGGAAGGACGAATGTGGCTTAGTTATGTGGTATGCAACTCATTAGCAAAAGAAGAGCAGAAATTCATTCAAGAACTTAAGGCCAATGGTACAACGATTTGAATCGCCGATGGCCTGTTCCTCGAACATTTCTAAAACTAACCCCTTGGGGGGTTACGTTCTGCTAATTTATTTGTCAATGGATTTCTTGAGACACAACTTACCTTGCAGCCCTCGCAGGTGAAGGCGCCAAAATGGAAGCCCGCCGCCGGCTCACCGCACACTTTGCATGTCTGGTTCATCTGGAAGATTGTAAAGAAATCCCGCGTTAGTAAGGGTTTAATCCACTGGTCGAGAGGTATATGTGTAATCCACAAGTAGGCGAACGGCTCTGGACACTAACCAAGTTGAACACCATTTTGGAATGATATTTGTTGGAATTTTGAATGCTTTTCTCACGATCGCTGTGAGGATCTGCTGTATGATCTGTTCGCTTGGAATGCTGCTGAGCAACTGATGCTGAGCTCTAGGCGGGCCAGGATATATATAGGAAACTGGGAAAAACTAGACAGGATGGGCGTTTTTTATGATCACAACAGGCCAAAAAACTTAAGCTGCCGGATTATGCAACCCTATGCGTTCATTTTCATTTTTTTCGCGCTGTCCAGTCATAAAACTCAGGTAGATTTTCTTTTTTATTCGAAGTCATTACGAGTGCTGCGAAAATAGTGTTCCCTAAAAAAATGCAGCAGCAGTCCAGACCTTGACGTTCGGCCATAAAAACTCACGCCGATTTTTCCCGAGTCAAACAAAAAATAGAAAATTCGGCTTATGAAAATTGTGATTTTTTTCCCGCTGCCTCGGGACGCAAAAAAATAAGGAAAAGATGGAAATGTGGCCGTTAGTTTTTCGCGTGAAACAGTAAAAAATAAAAGTAGTGCACAAGGGATCGTAAAATTTGCCGACGGCCGCGACCCAAAAACAAGAACCGTGAATTGACTTTGATCTCATGTTGTCTCCCTCGCTCAGAACTTACCTTTTTGCTTTTTTTTGTTGGATGGGCACTAGGTTTATGACGACTTTTTAATTGCAGCGATTCGCGATCGTTGCTGCACGTTTTCTCACTTTGGCAGTTTGTGTCTGTTATTTTTTTTTTTTTTGTTTTGTTTTCGGTTTGCAAGCACTTTTCGATCAGTCTGAGTGATTCAGGTTTTCAACACTTTGATTATAATTTTGGATACGATTTGATGTGATGTATGGTTTTTGATCGCCGAAACAACGCGGTTTGGGAATCCTCGATGTGTGTAACTGACACTTCGGCTACTAGCTGACGACTGATTTCTGGCTGAGAGGTTCGACTGGCAAGAAGCGTTTCTGTGTTTCGCCTACTGGCCG
>ap_slp1-head
TAGCCGACGAGATCCTTCCAGGTTTTTATGCATCCTGTCTGGCAATCCCGATGCCAACCGCATGGACAACTTAATCAATAAGTCGCAGTCGCGCCCGAAGGATGCGAAATATTTTTTTTTTATGTGCCTCGGTGTGGAACTGATCAATTATAGTGGGTGTTGACTGTACGCTTGGAGATCCTTTCGGCTCGTTAGGCTATAAAGTTGTCAAAGGCGGTTGCTTACGATCTCCAGCTGCTTCCATATGGGGGAGGCGACTCTACTTAAGTGGAACTTTGACACACATATGGTTAGGAAATAAAATAAAATTTAGATGCCTTTGAAGAGGAGAACATTGGAGGTGGTGGCTCTTGAGAGCGGGGATCTTAATCGCTGGAAATATTAGTTCTGACAAGCATATTTATGTTTGAAGTCTTTCAGGGGAAACGCTTTCGAGATGCTCATTCAATGTTTTACATATATAGATTTTCATATTTCTCTTACCTGGATGCCAATAAAGATTTACCCCCACTACCTGAAGTGCAGATTTGGCAGCAGTAAAAGTGAAACCAGATCGTAAAGGCAATATAGTAGTAAACTTAAGTCCGGTTTTGTACCTAAGCCAAGTAGCAGGATTCATTCA
>ap_eve-37
GGATCCTCGAAATCGAGAGCGACCTCGCTGCATTAGAAAACTAGATCAGTTTTTTGTTTTGGCCGACCGATTTTTGTGCCCGGTGCTCTCTTTACGGTTTATGGCCGCGTTCCCATTTCCCAGCTTCTTTGTTCCGGGCTCAGAAATCTGTATGGAATTATGGTATATGCAGATTTTTATGGGTCCCGGCGATCCGGTTCGCGGAACGGGAGTGTCCTGCCGCGAGAGGTCCTCGCCGGCGATCCTTGTCGCCCGTATTAGGAAAGTAGATCACGTTTTTTGTTCCCATTGTGCGCTTTTTTCGCTGCGCTAGTTTTTTTCCCCGAACCCAGCGAACTGCTCTAATTTTTTAATTCTTCACGGCTTTTCATTGGGCTCCTGGAAAAACGCGGACAAGGTTATAACGCTCTACTTACCTGCAATTGTGGCCATAACTCGCACTGCTCTCGTTTTTAAGATCCGTTTGTTTGTGTTTGTTTGTCCGCGATGGCATTCACGTTTTTACGAGCTC
>ap_pdm2-plus1
GCCAACAAAAGTTTGCCATCAGGAAAATGCAGCGACACACACATGTGAGTTTTTCAGGGTTGCCATCCTACAACCAGCCATGGAAGCTTTTCGAGAAGTGTGGCTAGAGTTGTCAAATGCAAACGGATTTGGGCTTTGTGAATATGATTTGAATATTTAAATAGGAAACATATTTCAGTTTTTAAGGATCGATCATTTTCCAAAAACGGATTTAAATATTAAAATTTTAAGAAATTCGGATTAATTTATTGATCCAACTCAGTTTAAAGTTTTATTGACTCTTCAAAATAAAACATAGCCACAAACAACTTACCGAATGAAAACCAAGTCGTAACCTGATTTATTGTACCCCGTACCTGTTACAAAAACTTTTCACTTTCTCGGGCAATAAATTTGGTCAGAAAGAGCCTAAGGACGAAACCAGTTCAGAACACACAAAGGTCACCGATTATCATTACACGCCCACACATTATCCCAGGTCCAGATCAGATGGAATACCATATAGAAGAGGCACACACAATTTCCCTATCAGATGAACGATTTCATGGCGTTTTGCAACAGATTTGATGCGATGTCCTGCTGCTGACGGTGTCCTTTTTGGGCAGCTGCTGCCCTTGAGTGTCCCACTGTGCGAGCGTGTGATCGTAGTTTTTAGATTTCTTGTGTTTGCATTTGCATCCTGGCAGTGTCCTTTTTACCTGTGTCCGAGACGTTGTCTTTTTTCCATAAGGGTATTTTGCATGAAAACAAAGGAGAAAGGAAACGCTGTTTTTTTTCTCCATATTCCTGGCATTTCCTTCGTTTTTTAGGGAGAAAACTATTTTCCAGCCTAGGACGTGCATAGGTAATTTGCATGGAACAAAGGAAAGAAACCAAATTAGCCACAAAAGGCAAATTTTCTGTAATTACATTTAAGCCGAAGGTGTGTGGATATAAAAAGGGCGAGCAATTCCAGCATGCAGATCATGTGCACATCTAAAATCCCAAAGATCCTTTGACTAATGCCACTTGTTATCCTCCCAACAAGTGAGGTGTGAGGTCAACCACCGCCTCCAACTAAGCCGACCCCAATCCCATCGGGCCAAACCATTACCCAACCACAAGGACAACGCCATGCCAATGTCCAATGGTAATCTGTATATTTATATTGTCCTGCACTGGACATTATGCACAAGGATTCCCCAAGTCAGAGCGTCCTCACACAATATATTGTCGTAAAAATATGTTACTTTTTTTTCCTACTGCCCGTTGTCCTTCTCGGGCCAGGATTCTACTTTGCTTACGCCCCGAGGGAGCTATAAATTTAATATCTACTTTGCAAAACAAAAAACCAAATGGCACAAAAAAAAAGAGCTGAGGGAGGATGAGAAAGGACGGTGGGAAATGGATAAAAGATGGTGAGGATTTGGTCCCAAGTCTTTGGAAAGGGAGCTAGTCATTTAAATCAAAAACGCAAAGTTGTAGAATACTATAACTATAGCTATTTAAGATTCCGTGGCAATACTGGCAGTGCCTCTTGCTTAAACTATAAAAAAAATTGCGTGAAAACTACTTTGAGCACAATGCCAACCATTTGCACTCGGAAATTGACTCTTAAAAATTTTACACCAGCGAGCACTCAGC
>ap_hkb-ventral
ATATCTGCTTTCTAGGGAAGGTGCATTCCGCAGGCCTAGCGCCTTATGCCCCTGTCCTGCCATTTAGAACAAAAGGGAAATCATTGGGATTACGTCCAACTGCATTGTTCGACCAATGCTAATGAGTGCAGCGGCATGGCTGGGTTGTTGTGGGTTTGTTAGTACCTATGTATATGTAGAACCGTCCATAAAACGCGGTCCGCGGAGAACATTTCATTCACGACTGAGCTCATTTAGTAAATTCATTCATAAACTGGGATTGCCGTGAGCAGGGACGATCCTGTGATCTGGATAGATCCCTTGGTGGTCGGGTGGCAGGTAGATAGCCGATTGGGCTGGCTTGAGGGTGGTGATACTGTAAAATTCACTAGCTTATTTGCGTAGGTTTGGACTTGGGCTTGCAGCAGCCTGGGATTTTCCGCAGTAGATTCTTAAAGTAATGAGCGCCGGTATTTCCACGCAATCGTCTCACAGCCCGACGGGTCGTAAACTGCAACCTACCTAGGACAATGCGGCACTCATAACCGGTATGAAAGGAAGTTATAAAATAATTAGATATGGTAACCACTCGGCCAGCGAACGTGAATTCA
>ap_nub-plus5
CGAGAAAATGGAGAGGGGCGTCTTTAAGTTGATTTTGATGTCTTATTAAATGGGTGTTTCGACTTAACAGCTTCTTAAGTAGTTGCTGAGGTGACAATTGGGCCTGTCAATTCACCCTAATTGTTCGTTCGCCTAACTGAGGAGCTGGGACAACCATTGTCGAGTGCGGTGGTCTTTGGGTGCACTATAAATATTTGATAGATTCATAAAAACCTTCGATTATTATTCATAACTCGTTGCTCGCAGAAGGCTGCGTTCAATTTGCAATTCACACTTTTCAAATTTCATGGACTTCGTTAGTCACGGTCCGAACAAAAAGCCAACTTCAACCTTTTCTGGCTCCCTTTCGATATTCCCCCCTCCCTCCTTTTTTTGACCACATTATTGACAGCATTTCGCTTGATTTGAATTCGAATATGTGTGAGGGAGGCTGTCTGGTCGTGTGTATGTGTGTGTGTGTGTGTGGGACTGGACACAGTTGCTGTGATTTCTTTCACGAACATGAACATATATATTTACATATATTTTATGCAAAAATTATTCCGTTATGCCGGCCGTATGTGGGAGCGCTTTTGGGGTAGCTCAATGTGCAGTCAAACTGACCATTTGGCTTTTTATTATTGGTTGTGCTAAATGGAGCAGAGGCGTGCTGAAAAGGGGTTTCCTTGTAGGACTTTTAAATGTGTCTTAGGCTATGTCAAAACTTTACTTACGGAAACCCCTTCAGAAGGTCTGGAAAATGCGATATTTCATGTTTAAATAAATTCCGAATAATGTAATGTAGCTATAATTGTAGATTCCTTAGAACCCCTTTCATAAAGATAAAGACACAGATCTCCGCCTATGCCGATAGCTATTCACACAACACATACAAATCGAATTTGCACATCATCTGAATACCAAATGGACGCACGTAGCCCATCCAAGGAGGAGAGAAAGAAATCGTTCCTGGCCAGGGTTCGGTCGCATATGTAAAAAGGATGACCATGTGGTCGGTGGGTCGCCCACTTGGGCGAATAAGTCATCAAATTCACGTAGCACCAGGGATCGGGGATTGAGGATTGGGCATTCGGTATTGGGGGATTGGAAATCGGGCATCAGGAGGCGAGCAGAAGTCATAAAGTAGCCCAGGCAAACATATGCAAAAATTGCCAGCAGTGGACAGGATGTGGAAATTGGTTGGTTCGGGGCTTGGTTCGGATGCGGTATGGGAATGCGAAATTCTGGATGCCAGACCAGGGGCCACTTCAAAGGGTTTAACTCCTTTGATTGCCCCCTTTGTGAGGGGGGATGTCTGGTCGTCTAGTTCTAGCAGTTTTAGCTCAAAAATAAACTCTCGTCGTGTATTTAAATATTATTGCAAATCAATTGGGCCGAGACGCAACCCTCCTCCACTCCATTTCCCATCGCCTTGTTGTATAAATAAAATGCATACAAATAGCAAATTTATACAAATCGCCTGGCCGGGCATTTGAAATGCTAAAATGCCACTTAAAAGCAGCTAAAAGCGTCAGCCAAAATGAAAAGAAAACATGAGAATTCCATTTGATGTCAAGGTGGAACTATGTAAACTATGGACCGATGGTCTCGCAGGGGGTGAACGAAAGAGTCGAAGAAATTTTCGCATAATAAATCCATGGCGCTGGGTGGGTGGTGGTCACGTGAAAGGCTTTCACTCGAAACCGAAAAACAACGGACTATGAAATTGAACGAAAATTATACAAAACGCTTGTGTGGCCTATGCTAAATTTATGCAAAAGGACATTCGAATGGGTAAAACGGTCAGGAGCTCGAGATACCCACAGGGTGACTCATTTTGCATGGCATCAGTGGATGGGAAAATACATTCACCATGGGGCTTGGCCATTTGGTTACGCCTTCTTTTCCCTGACTTTTTCAGAAATGTAAAACTGATGAAGTAGTTGGATATGCTTACTGACATATTTTTACCATTTGGAATTTTTGTACTTGTATTTTCCTAACCCCGAAATCTTTCTTTACTTCCAGCTTCCGATTGCGATGATAACAACTCGAGTGTGGGCACCTCGAGCGATCGCTGCCGATCTCCTTTGAGTCCTGCGCTCTCC
>ap_pdm2-plus3
CGGAACGTGGCTACTTTGTGGCTAAATTGATTACTCACACGACAGACAATTTTTATAGTTTTCAGTTTTCCTCTTTTTTTGCAATATGCAATCAGCCACGCACCCCCTTTTCCGCATCCCCTATACATCCACATTGGGCTCGATTTCAGGGTTTGGCCTAGGTAGTAACTCAGAAGTGCGGCCAAGGACTGGCGGGTTCCCGGTTCCTGGTCATTGGTAATAAGGCATTAGGTTAGGGCACCTATAATATTTATAGGTGCTGTTGGGCAACCAGCACGTGACTGAAGTGTGACCGAGGATGGGCCAGAAGCCTTTGGGTTTGCAATAAGAAAGTATAGGGTTTCTTCATTGAAAAATGTGAAAAATAATAGAGGCAACACATATAAAAACAAACTTAAAAACTTAAGAAGCCCAAAAATAACATAACATCCTGTGGTGTTTGAAAATTCCATTGCGAGTATTAAAACTACTTTATCTAAAAATCGTAAGATTAATTTATTATACATTTCAATAGTTTTTGGTCCTAACATTTAAAATAATTGGTATAAACACGAATTCATTACGTGCCTTTGTATAAATTATTCAAACATTAACGTCTTTTCAACCATTTCCATGGAATGCCACCCGAAATCTGCTCTACCACACCCACCAAAAACTCCCCTGAGAAAACAACCCCCGCATGGCAACAAGCTTAAGCCAGAGATCATCCTTGTGAGACCCCTATATGCTCTTTTGACCTCCACCTCCAACTCCCCCGTTGACCCTAACACGACCCTCTTCTGTTCGCAAACAAACAGAAATAACAATTTGTCAAAATGTAAATTTCTGCATTGGCGCATTTAAATGATGGGCCGAGCAATTATGTAAGTACCCCGAAACCGAGGCCAACCACCCCTAACGAAGTGCAACTAATCTATGCAAAAACATGCATGGAAATCCACCCCATTTGAATAAATGCGGCACGCATTAACAGGGTTGCCAATGCCATCCGATAGTAGTTGACAATTAAACTTGCATTTTTATTGGTTTACACAAATTAGGCGAGTCAATCGAGCCAAGAGTGCTCCTAGCCCATCTCACACCCCTCCCCGCGTATCATTATGCATATTCAAATGTTGTCAAAATAAACGGAAGGGGGAAACCCTTTTTTTTCAAATAAAGGGTTGCTCAAGCGCTAAAAAACTCAAGTGCCGTAACATTAGCATGGCACACACAAAAAAAGGCAAACTGTTGATCCGGCTCAACCCTGTTTAACATATCATTTGAATAGCGCCGAGGTGTGAAGTCAATTGAGGGGGTAACCCTGAGCGAAGGGTTACCCTTGCCACCTCATTTTTTTTTAAAGTAGCACTTGTTGAGCGATCTCCCCTCGTTCTGGTTATTCAAATTGAAAGGATTTTGGTTGCGTGAAGTTAATTGAGGGGTAATTCGGAAGAGGAAGCGCGAAAAGGATATTACAATCAGCAGCTCTGATTGGGTGCTCTATACTTTTTTGTACTCCAAAAAAACTTTGTTCAGAGGGCGTTTCAAGGG
>ap_run-37
GAATTCGCAATCGCAATCACCTTTTGTGCCGCTTGAGTGTTGCCAAAACCCCACCCGCCACGAAGTTTCATCCCCATTTTCCGCCCACTTTCCATCCACCTTTGCCGCGGCTCCTTGTGAATGCAAAATGGAATGACAGCCGGCAAGGACGTTGCTGACAAACCCGAAACGCGAAAATGTCAGCAAACAGGGCCAAGAAAGGTTGCAAGCGGGAAATGGCGGGGACAGCGGGAAAACGTAAAGGGGGAATGGCAGTTGAGCACTTGCAGCCCCGGAAAGGATTACTTTGCAACGGGAGGCGCGAATAAATAAACAACAACCGAACACGAAACGTTTTGCATACGGAACTCGACTTTGGGGGTAGCCCAATGTAATCATGCTAAGCATACAAACGAGCCTGGGGAAACTTGCGATGTCTGTAAGGACCCAGGCTTACCCTGTTTCAAGAACTTTTGGCAATACGATCCTAAGTATGTTATGTTTCAGACTTATGATAAAACTAGGTGCTGGAAGGATTAATAACAGAACACATTGAATTAAAGTGTCACATATGAACAAGAAAACTCACACTTAACACTTTTAAGATAATCAATAGGCATTTGTCCTAGCCCATTGTTATAACAATTATCTTACAATTGCATAATGAAATGCATGGTATTTTTATTTGTCCATTGTCTCCGCATTTTTTGTCATATACCCAACATACCCTACTATACCTTAGAAAACACCACAGAAATGGCAGCCCCCGTCACCTGTGACTGTGCGAAGTGCCTTATGCAATCGGTGTCCATATATTATGACACCTCCGTAACCCAAACCCCAAACAAAGTTCAGAACCCCGACTCCAGATCCCCGATCCCAGAAACCAATCCCAACTGGAATGCCAAACAAATTACATGAACATGAGAATTTTTAGCGATTATGCGCTTTATCGGGGGAGCACTTCGATTCCGTTTGGGGTTTATTTTCAACAGTCTGTGGGGAGCTGTTTTGGTTTTGGCCTGGAGGAAGGGTCAATGCGAATGCAAAATGGCTATAAAACTTTACCTTTATGCGCCGATTTGCTTGTATTCAATAACAATTTGTTTAGACTAATCTTGAGGGTATTTTCGCAGGGATTTCCTGATTTTTTGCATTCGTTTTTGGGACAAAGATGGTAGTTTCCGTAGATTGAAATTATTTCTATCTATAGAAATATACTGATTAAATGTCTGGCAAATTGTAATCTCGATTAAATGCTGTGTAAGTGGCAAAAAAAAAAACGTTGGGAGCGCGACTTTCGCAACTTTTGATGAAGTATTTTGTGAATTTGCACATTTGCCCCACTTGACTACTGTCATAAATCCCTTTGTGCAAACTTTTCACGCCGTCTGGAGGAAGGACGGGTTTTCCATTTTCCGCTTTCCTTGCGCTTTGTTTACTTTTTTATAGCCCAAGTGTTGGCATTTTTGATTGTTTGCCCCGCAGATTTCTTCTTTTTGACAAATAAAATGTCAAATTATTAACACAACAAGAGTTACCCACATCCTTCGTCGCTTCCTCTTCTGTTTCTGTTGTTTCTGTTGTTGCTGTTGTTTCTAGCCTTCCTAACGAGCAGCTCACTGTTTTTGGGGGTTAGACTGCGAAACTCCCACCTCATTTTTTTTATGGTGTACGAAAAAATCGCGACATGTTGGCAATAAACAGCAGGTGCCGCTGGCAGGGATACTGAACAAAAAATAAAAATACAAATGCAAATAAAAAAAAAAACACAAAGGTATGGCAATTTCGCTGTGTCTGCTCCAGTTTCTGACCAGTTTTTAGTGTTCTATTTTTTTGGTCGAGCAGCATAAGTTCTTTATATTGTTTTTTTTCTATTTTTGGAAATTTTTATGAGGTCAGTCGAGGGGCGAGAGCCGTTCAGGGATCAATCCATCATAAAGAGGCACTATGCACCACCCGCCTCAATTAGTTCGAATCTTCGGCTCCCTCCAATCTTTTTAGGGCGAAAAAAATTCGGAAATCCTCGACGACAGGATTTTTATTGCTCGAAAAACATGCAAAAAAGTAGGACATCGACGCAGCAGGACGCCCGAGGGTCCTTTATGGCTGCTCTCGTTTTACGCTTCTTAGGTAATTTTTGGGCCAATTTCATGGGCCCATGAATGAAGCAGCGCAAAAAGAGAAGAAGGCCCACGGCCAGCACACAAAAAATTCCTTCTAAGAGGCGCAGAAAAAAATGCAAATTATTACGCAAGTCCTGCGGCTTCTGGGAATTTCGCCATTTGTAGGTCAGCTCAGCAGATTTATGAGGTCCTCGCTGAGGACCTGATCTAGATCTAAATAATTTTTATGATTCTTTTTTAACAAGCCGGCCATAAAGCAGAACAGAGGGCGAGCAGGAAAAAACTGTAGCAAAGTTGAG
>ap_tll-PD
TGAGGACATGTGCACTGAAATGCAAAAATTTTTCTGCGACACCAGATAGCGACGTGCCATAAAACTGAAGCAAAACACTCATCTAATGACATTTCGGGTCTTTCCCATCAAAAGTCTGGCGCGATTCATAATGACCAAAGCGCAGGGTCAGCGGTAGAATATCTCGGGAAATAACCATGGAAATAGGGTCGGTCTTCCCTCGAAGAGTTTACTCAATGCTCAATGAATTCGGAGCGGCGGCGGCAACTTTTGGGCCATAAAAGCGAAGAGCGGGATTTTTCCACCTCCAGCATGCAAATGAAGTGAATTTCCCAGCTATTTAACCCTTTCATTTCGCTCGAACCTCGAATTGCCATTAGCCGTGTGGCGTCTTAACCCTTTTCTCCGAGCCGTCGAGCAATTCATAAAAACGCAGCGAAAGTGCCATAAAAATCGAAGCCAACCCAAACGGTAGCACCTGCATTCTTCGAAGACAAAAAGGTGCTAACTCGTAATTAAGACGAATAATCGCTACCTAGATCCTTTCGCTTTTCGTCCTCAAGGAACTTTGTAAAAAAGTCGCAAAAATTCTGGGAATTTTTTATTCACTTTTATTCATCGGCGACCTTGAATGGCCGTTTTGATGGCGGTGGGTG
>ap_prd-1
CAGGTGTTTGATCTCGACCTGATGCTCCGATGCTACGATCTTCTGTTGGACAACGATGGGTTGCGCCTACATTTGCGCCTTCTGTTTAATGATCAATTTGTTGGCCTCCGTCGCCGTCTCTCAGATGTGTGCCGACAGCGTTTAGCAGTCGATTGGGCTCGGGATTGGTTTGTTTGTGCCCCGAGTTGCCGGGTTTGTTGTGCCCCAGGCTAATGAGTTTCTCGAAAGTGGGTGTATGTGGCAGGGGCTCCCCTTTTTGCCCCTGGGACACTTCCTACATGATCGGCGAAAATTCAGCCAGACTCTGTGACGTCCCAATACACAGGAAGATAATCCCTTTCAACTAACTAACTATTTATTATTTAATTTATAGCTTCTTCATTCTTATACATTTAGGTACTGAAAAATATATATTCTTAAGCAATAATTATACAGAATATGAATATTTCTTTGCATGAACAACATTTGCTAAGTATTTTCGCTGAGTGCATGACGAATGTCATGTGGTTGGAGTGCCAAAACCAAACGTTTGTGGGCAGAGGCGCGAAGTTTCCACCAATTGCGATCGAAGGTATATATGCTATGAGAGATGCTAATTTAAGGACAATGGAGTTCCGGGGAAGCCAGCTCGCGACCCACAAACAACTAATGCCTTCAATTAGCCCGGCTAAACTGCTACCAAGAGCAAGGGTTAATCGCCCGGAGATCGGGAAAGGCCCTCAGCTTTCCGCCCACTTTTTGTCGTAGAGTGGGCGTGGGCTGCGTTAAGCCGCAGCATTTTTTCGATAACTACCTGGACATGGACTCCGAGTTGGCCCGACTCGTCCTGACCCACCCAGATTGCCATGGGCCATGGCAAATCGTTTACAATTGTTGATCAATAAAACGTCGGGCTGTAATGCGATTATCCGCTATAATCGGGCGATCAACACTCGAGAACTTTTCCAAAATATTTGAAAAAGTCAACTGGCGATCGACGGGATCCAGGACACAGGCTGGCCAGGATCCAGGATCTAAGCTGCTGCGACTTTCCCTCTAATCTCGCACTTTGCCGCTATTTGTTTGCATG
>ap_prd-P
TTTAGCGGGGATTGCGATTTACGATCGCTCCGGTCACAGGACTCCTGCGAAAGGACTCGCTCTGGGAGATTCAGCTCAGATGGGATAGGATGGAATGGACCACGGGATAGAATGCGACTCATATTTACTAAAACTTACTGCGGATTAGGAAAAAGTCAATCGCCGCCTGCCAGTCTGTCGAGCGAGTGGAAATATTTGAGGATCAGCGCAGAAGCGCAGGATCAACAGGGGGCTTAAGATTTCAGCTAGAAACATAGCTAAATGAAGGTATTGAAAATCAATTAAATTGTATATAATACTACATTAAACCAAAAACAAGGATTATTAGAAAAGTTGAAATGTTTGCTTTTCCTTAAAATATCTTTAGTAGGCCTGTAGCTAAATAAATAGTGCTATTTCTTTAGAATCTAAGTACTTAGATTTGCTAACTAAGTATAATATACGATGTCTAAAGATGTTGCTTGCCACGGTGTATTACGATATGCCTTCCAGAATTCCCTAATTTCTGGAAATCATGGCTCTAAATAGTCCATTATCTAAGCATCCCGTAGTGCGTTCGTCGGTCAGAGCCTTCTGTGGGCTGTGGACATGGAAATTCGATGCACACCACAGCATCCAAAGAAAAAAAAAGTAAGGAATCACCATGCCAAAGGGCCTGATAAAGACATTAGGACCCGGGGAACGTGAAACAATCAAGGCCGTTCCAATGTGTGACAACAGACCACATTACGTCCGGCCAAAGCGAATCGATTGCCAAACACAAACAGCAGCGGAAACTTGTAGAGTATAGGTAGGAAAAGTACCCTGGGATTCTGTGGACTAAACCATACCTATTACTATGATAACTATATACTTGTTATATATATAAAATACAGTTCCATCAAATATGTGCAATGAATGAATGCGCATGGTTATATAAGTTATATCTGATTCAAATATTTATTTTACGATGGGTTCCTATAACTACACTTTATTGCACTGCAATGGCATGCTATACTAAAGTTTATAGCCTGGCAATAAAACAAACTGCATGAAAGGTGTTGCGCAACTTTCGTCTGGGTTTTTAAATTTATGGAAAGGTCAAATGAACACAGCAAAAACTAAAAACCACATTAAAGAAACTTGTAAAAAAATATAAATATTAACAAAAATCTATGTTTAAAATTATTTAATTTAATGAAGTTAAATAGGCTTTCCTTTTCAGCACATATAAATATTTTCTTAAAAGATTTTGCGTTGAATTTTGAATTGAAACGCGTAGTATAAAAGCAACAGCTAGAGATTCCAAAATGCTTGAGAATTGAAAACTGCCAATGAATTTGATCGTATAAATCGCACAATGTGTGCATTGTTTTCATCGATTATATAGCTATTTGTGTGCATCGATTGAGCGCACGAGCCTCTCGAGGCAGTTCCTCCAAATCGGATGAGATTCGAGTCTTGGAGATGTG
>ap_eve-15
GGCCTAATCACTTCCCTGAAATGCATAATTGTGCCGCGGCTTTTGATACGCTCCTGGCGGAGAGGGAGATGAGGAAAGGATGCACGGGAACCGCAGCCAAGTGGCAGTCGAGATTGGCAAATCCGCCAGCGGACAATGCCCAGAGAATGGGCAACAAGTAGCGGCGAATTAGCAATCCTATCATGCTTTTATGGCCGGCCAACTCTTGCCCGCGCATCTCAGTTCATCCGAAGCGGGACCAGGTCCAGGTTCAAGTCGAGGTCCAGTACCCCTGCTATCCCGTCAACCCCTTTAGGGCGATAATCCTTCTAAATGTTTGCATTAATTTCGAGGCGTGGACGGATTAGGGCGTGCTGGCTGGGCGGAACCCGCAGCAGAAACCGCCGAGGACACTGCACCGACTGACCTGCAGCCTACAGATCTCTGATCTTCGATCTCTAATCCTTTCGCATTTGCAACTGACTTCTGCACTGGGTCCGCCCCTAATCCTTCCGCCGAGAAGGCGGCAGAGTCGCGAGGTACTGGCCCGGGGTAATGGGATTATCTGCGATTACCCCAGATGATCCGCAGAAAGTCAATCTGGTTCAGGGGCTAATTGTCAGCGAAGTCAACTAAATCCAATCCTTTCGCGCCCCCTTCTGTTTATTTGTTTGTTTTCGTTTGTTTTGAGAATTTCTGGCAATTAAGTTGCCCGTTTTGATGCGCGGGGGCGGGTGCATCAAATCCTTTCGGCATACCTGTCCTGCACAAATGCTGAATTCCGCATCCCATGGATACCCAGATATTCAGATATCCCAAGGCCGCAAAGTCAACAAGTCGGCAGCAAATTTCCCTTTGTCCGGCGATGTGTTTTTTTTTTAGCCATAACTCGCTGCATTGTTTGGGCCAAGTTTTTCTTCTGCCAAATTGCGGAGATGATGCGGGGATTATGCGCTGATTGCGTGCAATTATGGACATCCTGCGAGGCCCCGAGGAACTTCCTGCTAAATCCTTTCATCCGCCTACAGAACCCCTTTGTGTCCCGTTCGCCGGGAGTCCTTGACGGGTCCTTCGACTATTCGCTTACAGCAGCTTGCGTAAAATTTCATAACCCTACGAGCGGCTCTTCCGCGGAATCCCTGGCATTATCCTTTTTACCTCTTGCCAATCCGTTGGCTAAAAAACGGCTTCGACTTCCGCGTAACTGCTGGACAACAAAGACAAAAAACGGCGAAAGGACGGCGATTTCCAGGTAGCATTGCGAATTCCGTCAAACTAAAGGACCGGTTATATAACGGGTTTATATGGCCAGAATCTCTGCATCTCCACGACCGCCAGAAGCTGCGTAAAACTGCAGGCTCTGTTTTGATTTCTGCAACTTCAGTTAATTGCCCGGGATGGCCAGCAATTGCCGGCAATTATAAAACAGCGCAGATGTGACTCAGCTTCCATATCTAACTCTATATCTCATGCCGAAAATCTAGGGTGGGGAGCGGAGGGGCGGGGTGCGTGGGTGACTTGCCTGCCAGGGAAAGGGGGCGGGGGTTCAGCGGGTGATAAATGTGCGTGATTTGGAATGAATGCGCATCGATTAAAACCGCAGGGCAATCAATTTAGCGCCTTTTACGCCAAATTGGCTCGTACACAACCAATTAATGTCAGCGGGTGAACTGACACCATCGCCCACCACCGCATCCCCCTTTCCCCTGTTGGCCATCCACCCCCGAAAAACAATTACAACAACGAAGACAAGCAGAGGGACTGCTGCAGATTCCGCTCAATAAACCTCCAATAAAGCGAATCCAGCGTGAGGCGTCGAC
>ap_gt-1
TGGATTAGACCAATTTTAAGGGGAATTGCTATCTGCTCGGTTCACACATAGCTGATCTGCCCTGCCCTGCTCTGAATTGCAGGACGTTAGATTCTGGGCCGAGAATTTTGAGCCGTGGGCGTGTGCGGGCCATGGATTTCACACACCGATCTCAGGAGGATCCTGGAACAATCCCTTGCAGCATGACGAAAGGTAAATTTGTAAACAATTGTGCTAATTAAGCCAGCCCAATAAAAATCGGCTCTCGGAGGCTTGAGAGGCTCGAGCGGCCTGAGTGGCCTGAGAGCCCGGGGCGGATGGCCGAATGGCCTGAGATCTCCCGGGGAGATCCAGGCGAGCACTTGAACTAAATCCGGTAGCTTAAACGAGTTAAAGGAACTTGAACGGAACTTAATCCCATAAATTTGGGAAAAATACAATTTTAATCAGGTTAATTCGTGTGTAGCGCGACTGTTGCATGGTTTCGGGATCTGGGCCACGGGATCAGGGGCCAGGTAGTCGGTCGAGCGAAAGGATTAGGCCTCTGGATCTCGGGGATTTAGCGCAAACAGAGGTGAGTCCGTCCAGCACAGGCCCACCGCCCATCGCCTTCCTGCGACATTTTAATTTAATCTCAGATTACGAGCGAACGAGGAGACGAGATCGCGGATCGGGAACGGGATCGGCATCGGGATCAGTCCACAGTCCACCAGATTAGGCCACTCCGCTCGTATATTGCAAAATAATGGTCGAGTTCCAGGGGCCGCCAGTTCGATTGCAAAAGTTTCACGTAAATCCGTAAGATTAGATGGCTAGATCCCCAGATTTTCAGATTCCCTCCCGCGCTTAGCCCAATTGTTAGGTCAATTGCCAAATCACTTGAGCGGGGAATGGAAAACTGGGCCATCTCATCGTGGAGGTAATCCCAGTCGCAGCAGATCTAGGTAGATCCTTGAAAGCCACTGGTCATGCCCACTAAAGCTAGCAGTGCCTCCGATGATCGCATTCCCCTGATCCCCACACAAGTCCAAAGTAGTCCTCTGGACTAGATGCGTTGACTTTCGAACCCCTGGGAATACTACAGCTACAAATAGAAATGCTACAAAACTTAATTATAAATAATGTTTAGATTGCAGAAACAAATATTCTAGAAACTGCACATATTTACGAATTGTACATCAAGATTGTGAAAGAATAAATCAATGATTAAAATCAAATATCGTTTCTCTTTCTACCGACAAAATTCACGGGAAAAAGTGCGAAAAATATCAGCTCACGATCCAAGTCGCCACGTGCCGATCGTGCGCTGGCTAGAAAGGATTGCCATTCGATCGTGACGCCCCAAAGGGAAAGGATTTAG
>dv_sog
GTTGCCAATGCCATTGCGCATACGCCGTGTCGTCTATATGGCTATATGGCTATATGGCTGTATGGTGCGGGGAAATCCCCGTAATCGCAGGTAGAATTCCAGCCGGTGCCGAGGCGGGACCTGCTCGCACCTCTAATCCCGCCAGGGTTTTCGGGACATGGGATATTCCCGACGGCACAGCATAGCACTCCGTTTTCTTTTTTTTTTTTTATTATTATTGTGTCCAGTTTTAATCCGGAAAGCGGGAATTCCCTTCCGCTCGCTGCCTGCACTGCGCTGCGCAGACGCATCGGCGTCCGTAAGCCGCTTACCAAAAAGATACGGGTATACCCAAATGGATGCCTGCCCATGTATATAGACCATTGGGTGGTATGGACCATGGACCATAAAGC
>dv_mes3
CCCATAGATATATGTAAAAGTTGTTGTTTTATTTGCTAAGAAAAGTTTAATCTATATCCCAGTTTTACACAACAAATTTTTATGTCCTGAGCAATTTCGTATGTATTTCCCCTTCGTAAAGTAAGGATCGAGATTAGACTTTGACTTTGGTTAAGTCGGGCAATTCCTGGCCGGGAAAGGCCATTTCCTTTCGCGGGGCATTTTCCCGCCGGCTGGTCGAGCGACAAAAATAAGAAAAACCTGGTAGTTCAAATGGAAATCTCCTGCAGCTGACTGTTTGGTTGGTTGACTGACC
>dv_htl
AAAGTCGAGTTGCCAAATTGCCAGGTATGCTATAGTCAATAAATTGACAAGCTCGCTTTTTCATTCACATTGCGGTTCTGTTCTGTTTGGATGGTCGTTGCCTTTAGCGTCCCGCATCTTTTCGCTTTCAACGGCAGCCTTAATTTTCCACACATGCCAGCCCCGTCTGGCTTTGTATCTCAGTATCGGCGGTATCTCTCAGTTTGCACTGGGTATTACTCTCATCTTTAATTAAAACAGACACAGTTTCTCTCCGCGTTCTGGGTCTGATCTTTCCAGTCCGCATTCAACATTCAGCCCACATCTGGCGGACAAAAAAAAATTAAAGAAATTAAAAGCAACAAAAATAACGGCCGGCGGAGAAGACTACTGTGTTCAGTTGTCTCTGTTCTCCCGCCCCCGTCGCCACGCCCACAGTCAGAGTCAGAGCAGAGACAAGGGCAAATATTGTTTCGGCTTGCATTTGTTGCTCTATTGTTGACTGCAACATGTGGGCACATCATCAGCATCGAACATACACGAATGTACATATACGTATGTCTACCTAAGATCGTGCCACATGTGTTGCACAGACATTGTCGTCGATTCTCGAGGGGAAGTAGCGACTCCAGCGTCTAAATGATGGGGTTATCCGAAATGTTGACTTCCAGGAAGGCATCCGCCAAATCGGAAACTGCCAAAAATTGTATATATGTTTGGTATTCTATCTCCACCCTCCGACCTTCACCTCCATCGATAATGAGCGCGCAATTTTAGTATATGTATGTATTTCCTGTGCCGTCCAAAATCGCC
>dv_zen
AAGCTTTACAATATCAATAAAAAACTAATTTATGAATACTTTGCGATATCTCGCGATATTTGAAAGATGCATAGATGCTATAAATTATCTTCATAAATGGCGGATTAAAAAGTAGTTTATTAATTATAGTAGTTAAACTAGGTGTGATGAAGGGCACAGGAAAACAAGTCTTGTGATAAGTAAGAATGGATTCAGAGCTTGGTTTTCCCAGGACATCCATAATCCACCTACTAAAACGCGCCCAAGATCAATAAAAACTCTATAACTGGGAGAAACCCAATCAATATTCGTTCATATAGGCCCCGTTATTGGACTTCTGGATTTCCCAAAACTTATATCAAAGAAAATAGGGGCAACAAGTTGCCTGGCGGCGCCCCGCGAGTGCTGCCTGTACAGTGTCTACCTAAATAGTGCGACCGCGCGAGGATCAGGCGATAAGAGTATGGGTTTCAGGTAGGTGAATAAACACAGGCAGCTGGTGCAAATGTTTTATGATCCGCGGGTGTTCGCGGAAAAATCGCGAATCATATTTTATGGCAGGCATGTGTGAGTATGTGCAATAAAGTGCATTTTTAAATTCATAAGATTTTCGGGAAAACCAGATACTGTTTTCGTTCATTCTAGA
>dv_cg12177
GCATGGGTATGGGCATGGGTATTACCAGAGCACCATATCACGGAATTTCATAACGCTCGTTCTCCGACTCAACTCAACTAAACTCAACTAAACTAAACTAAACTGAGCAGCTGACATGTGCGGTGGGCGATAGCGATACTCGGTGGTATGTCACCATGTGTGCAATTCAATTCATATCTGTGCTGTATTTCACGTTCGCGCCCAGCGAGAACGGGACAAACGGATAAGATGTGTGGGAATACTGTCACCCATCTGGTCGGCCATCGAATGCCCTTTCCTTAAGCAGATGTTACCCGTTGGGCGGTCGGAGTTTCCTTGATTACCGTTAAAAGG
>dv_mes5
CGTATAACTAATCGGGATTCCCGCCTGGCAACCCGCCTGTTCCTCGCACTCGTCCAGGCGGCGGGAAATACTGGTTCCTAGTCGCTGGTCCTGTAACCAAAACAGAGCCATAAAGACGATGCAGATTAGATTGATTAGACAGTTATGTTGTACGTACATACCATCGATTCGGCGTAAGTTTGTTATCAGTCTCTCGTAACCGGTATTTGTTTACTGACCCAGCGTGTCCATAGATGCAGTGGAGTCGGGTCTTTTTTGGCCAAAACAAAAACGGACTAAGCGTAATCCATTTGCGCGCATGGTTTTCCCCGCGCAAAAGATTTTAAGCTGAATTCGCCAGATCGGGGGACTAACCGAGAGGC
>dv_hkb-ventral
ATATCTGCTTTCTAGGGAAGGTGCATTCCGCAGGCCTAGCGCCTTATGCCCCTGTCCTGCCATTTAGAACAAAAGGGAAATCATTGGGATTACGTCCAACTGCATTGTTCGACCAATGCTAATGAGTGCAGCGGCATGGCTGGGTTGTTGTGGGTTTGTTAGTACCTATGTATATGTAGAACCGTCCATAAAACGCGGTCCGCGGAGAACATTTCATTCACGACTGAGCTCATTTAGTAAATTCATTCATAAACTGGGATTGCCGTGAGCAGGGACGATCCTGTGATCTGGATAGATCCCTTGGTGGTCGGGTGGCAGGTAGATAGCCGATTGGGCTGGCTTGAGGGTGGTGATACTGTAAAATTCACTAGCTTATTTGCGTAGGTTTGGACTTGGGCTTGCAGCAGCCTGGGATTTTCCGCAGTAGATTCTTAAAGTAATGAGCGCCGGTATTTCCACGCAATCGTCTCACAGCCCGACGGGTCGTAAACTGCAACCTACCTAGGACAATGCGGCACTCATAACCGGTATGAAAGGAAGTTATAAAATAATTAGATATGGTAACCACTCGGCCAGCGAACGTGAATTCA
>dv_brk
CTCTGGCACAAACCCTAAATGTGGATTACGCTAATATTGCCCCCCCTAATAAAAACGGTCGTTGTCCAGGGCCGAATATTGCGTCTGATTGGTTTTTCCCACGATTACAATTAGCCGGACGGACACAAACTGACCTGAGCTGACCCGCAAAAAGACACGGTTGTCCGGCAGTCGGAACTGAAGGAAACTAAAGGAAACTGAGGGCAGGTCAGCGCTATGGATTGTGCACTAAGTTGCTTAATCCGACGGGAAATCCAAAACACAACCCGAGCCCGATCCTTCGCTCCTTCGATTTAAGCCAAAGTTAGAGGCACAGGCACACATGTGTGTTTGGTTTGAACGGGAAAGCCCCATTTTAAAGCTGGCCAACCAACGGCAACACATGTTCATGTTAGGACCGATACAGGTTGACATTCCCTGGAAGGATGCACCTCTGGGAGATTCCCACAACCGGCAGCAGGTCATGTCCAACCGATCGTTGCGGGAGCCACTTGTCCC
>dv_ind
GCTTCAAAGCTCCGGGAAACGTTTTGTTATAATCCAAACTTAATAATCTGAAAAAGTTAAATGTGGAAAGTGCTGAAAGCTTTGTAGGAAAAGCGTTCAAAGCTTTAAGGGAATTTTCCTGGTTTGGAATTTGGATTTAGAATTCCATCAGGACAGAAATTGAAAAATATTTAAATTAAACACTTGAGACCACAACCGTTGCACCACAGGGAATTTAAGGACTTATATGCCCTGGCGACAGAACGTCTGGACAAGAATCCAGAGTTGAACACCTGACAAATTTCTTCTTCTACTTTCAGGTAGGCGGGAAATTTTCAACGGAATTTCATTTGTTCTAGCCAGAAGCGTTGGCCTAATGATCTTTTAACAGGCCCAAAGAACCTGAGGGAATTTCCCAGCCTTGATGCACAGGCAGTGCAGCGCATTCATTCATGAGGCCAATTCAAAAAGAAAGATTCCACTTTAAACTGAAGAGGTTCTGCACTTCAGGATGTATTCATTCATGAAGTGTCTTCCACGCGGGAGATCGAAACAGCGAGGAATCTTGAAATCAGCGGGACACTCGAAAGTTGGCAAGACATCTGGCTAAAGGTACTTCCAACAGTGGATCCTACGGAGAAGAGGTGTATGCAAATTTGTTTACGGAAACAATTTTTGGAAACAGTCACAGCATTGAAATAATTTTTAGGGGTTAACACTACCGTGTTAATACCGTGTTAATAAAGTTTTAAGTTAAGACAATATTGGCTAAATGAAATAAAATAACTGCAAATATATATATATATAGATACTTTCCTACACAATGAAAACAGTACTATTAGAATTGTAGAATCCACTAATACTAATAGAATCTACATACTTTGTTAATACTGCCTTTTTATACTTTTCTTTAATTGAAACACCGAAACATTGTTTCTTATTGACAGTGCCGCCAATCGAGTATTTCCTTGCCTAATCTTACAACCAATTAACTTAGTTCCCATGTCTCCAAAATGCTGTCTCAGCATTTACTCGAATAGTAGCGAATGCTATCTGTGATTTTGAAAAAATCACTTTAAATCAACCTAGCGATAAAGATCGAAGAGCCCACGCAACACATTTTGGCACAACAGATTTCGCTACGCTCCTTGAATGAATTTGCGGAAAAATAGCTGATCCTGAATGGAGTCACCGAGTCCTACCTGCTGACCCAGCACTTGAAACTCAAGAGCCGAGCTCTTCAGCTCAAGTGGAAGAGGCGCACACTTGAGCAAGGAACTCCGGTAGATAACGATCGGGATGAGATCAGGTAAATCGGAGTGCAACATTTTCCAGAATAGCAAGGAGAATGGAATACCGAAATTCCGTTTAAAACCGCCGACTGGGCTATTTTGCCCATTGGCATTCCGATTTCCATTTTCGGACCGAAGGCCCAGAGGGGCGTAGGTGC
>dv_phm
GCTGCTCCTGCTTATCGGAGTGATCAGTGTGGATGGCCTTGTGAAAGAGGGGGATTACCAAAACTCCCTTTATCAACAGAATCTCGAGTCGAACTCCGCAACAGGCGCAACGGCTTCGTTTCCATTCCTGATGCCCAACGTTTCGCCCCAGACCGTAAGTCCAGGTTCCTGAAAAACGCCATACATATACATCATGGAGTTCGCTCCATATGGATGAACAGATTCGCCCAGCTGCAGCTGTGCGCATACAATTCCAATCAGATTAGAAAAGTCCTCGATATAGGCTCTGGTTTTTCCCGTATCTTCCGCGCGGGGAAAACCCATAAGAGTACTGTGCAAATTTTTCCATATGTTCAGTTGTACCCGAATACACACAATTCGCCACCCACATGTAAGGCCCTGAAACCGAAACCTGTAGATTGCACTTCTCGAACCTGCGCCGT
>dv_tsh
TCGAGTTTGAATGGTGGATGAAATTCACAGCCAAGGCCCCAGGAGAAGACCGAGAGGAAAAACTGGGAGACGGAAGGCGACAGAAAGAGAGACAGGGATAGAGAGCGAGTCGAGCTCGAACATGCTGCGTGGCCATTGCTCTGTCTCTTATGTCCTTCGATACTCTGGCTGACAGCCTGTCGCTTCTTCATCGTCATTTTCGTCGTTCTCCGTTCTCCGTCAGTCGTCGTCGGCCATGATGGAATTGTCAAAGTGTGAGTGTGCTTGTGTGCCTGTGTGCCCTTTCCCCATGTCTTTCTAGCGAAGAACCCACTTAAGTTTTCCCGGTTTCCTCCGATGCGGGTTTTCATTAAAAAGTTTTCTGCTTTTCATTTTGACGAAAGCAATAATAAATGAAAAATCTGCAGCAAAGTGTAGGTATTTCTCGATTATTAAAACATTTAAAGGGTAGATTTTAAGAAATTGGAAAAGTTTTTGTACAGATATTGTTGTAATAAAGACTGAAAGAGCCCGATTGAAAAAAAAAAGCTTCAATTGGTGTGGACGGCAGTTCGCATAGTAACGAATCACAAAAGGAGAGCTTGTGAAGACATCTACTATGTACATATACAAAATATACATAAACAAAAATAAATGAAATGTTCGGAGGTCCGAATAATGGTAATGCGACCTAATTCGTATGGAATCTGTTTAAAAACATTTCCAGAACGTTATTTAAATATTTTTTCTTTTCGATATGAAAAACATAAGTTTTACCACTTTTTATGAAAAACCTACTACCTTAGCGGGAAAATCGCTATAAAAAGCTTATTTTAAAAGCCCTTAATATTCGACTAGAGACTTTTGCTTATCGAAATTATTGCCTTCAAAATTAAAGCAAATTTCAAAAATCATAATTCGATAGAAGGTTCAAAAGGTATTCGCAGTATAAGGGTAAGTCATTACGGTTCTTTATCTTATTGTTTTAAATACATTTTTATTTATATTTATGTATACATTTTTTGCATATATATTTTTATAATATATATTTCTATAATGTATATTTTTATAATATATTTTTTACTTACCCAAGTCTCTGTATCCATCCCTTGAGATCTCTATACTTTTGGTACAAATCAGTTAGAAATTCGTTTTAGAAAGGACTAAAAAATAATTAAGGCTAAATTGTTGTATATACATTTGTATTCATGTTAATAATAATCGTCCCAAAATTTAATATCTGAAACTTTTGAACATAGTTATCGATGATAATAATAATAGATAAATAATAGATAACAGATAAAACTACAGCTTGTACAAAAATAAAGATGTACACATTTAAATATTATAAAAATTATACTATAAACATTATTAAACGCTATTAACCTACATATATAATTATGAACTTGGTTAGTCGTCTTCATTGAAAGAACCCAAGTAATAACACTTAATTACCAAATTCCAAAAACAAAACTATTCGAATGTCTCAGAGCTGTTAGGGGCCAGGGTGAAAAATCAAAATTTATGACTAATAACTAATGATAATTACAAACATGCAGCAAATCATACGCTAGATGTGGGAACGAACGAACCGTCGAAAAAGAAAGAGCCTCAGAGAAAATCTCATGGACTGAAAACCATAAATTTGATAATTGACTTTCCACCAAAGGAAAAGAAGCCAAAGGAACCGAAAAATTTCTATTGGCTTACACAATCGATGAAACACATAAATCTTAAGTGAGGGAATTTAGAAAATCCAGCCACCTTAAATAGACAACTGCAAAACGGAAATGTACATCATAAAAATATTAAAAATTCTCTGTCATTCTTCTAATATGGTCTTTTTGGACATTCTTGGAAAGATAAAAGTCGATGCCGGTTGGCCGCCGTTCCAGTGCATTAGAGATCGCGTTTAAAATGGTACCCCGATGGGCTGTCAAGGCCGTAAATCTAGAATAGGGGCACTCTTTGCTGCCCTCTCGTGCAGCTCATGTATTTTCATAATTTTCATATTTCTCCGTGGCTCAGCAGCTGCGCGCCTGCGCTAAAGTGTCTGACGGATGCGGCGCATTCGATTTCGTTCTGCCAAATTAGCCGGGCCCCGTGATTTATGTCGTCCTTCTGGCTCTTTGGCCGTTTGTCCCTTTTAGCCAGTCCGCGTGACTCGAGC
>dv_twi
AAGCTTATATTACTTTGTGTTTTATAACAATAATAATAAATGTGCTGAGGGCAGTAAATCATATTGCTCATCATGTCCAAGCTCCTAAGTCCAGGTAGTTTTGGGACAGGGCAAAACCCTGTTGGTGGTTTTTCTAAGGGGACCATTTCGAGTCCTGGGTTTTGCTATTACCTAAGCCGGCGATCGGCGATCTGCGATCGGAGATCTTCGATCGTGGTTTTTTCCAGCGGAAGTTCGCGCTCTGCATTAATCGGGTATTTTTGGTGGCCCCGGCAGGCAAACAGATAATTATATCCGGAAATTTGACTTTTCGCTCGTATTTTTCTGGATTTTCGGAGCTCCGAGCCGCATTCGCCTGCGATTTTCTCGGTACGTGTGTGTGGGAATTCACTAATTAGGCATAATGAAACCTTTTCGTGGAGTTCCCCTCGGTTAGGGTTGTGGATTTGCACGCTTTACGATGGTTGGCAACTAACTGATGATTATTTAATAGCGGAATGATTTCGATGGGCGAGCGTCTAAACATTTCGGCTTGTTTCCTGGGAAATTCCTGCGATCCCAAAGTATATACAAATGGAAAATCCTCGCACAGCAAAGTTGATTGGGTAAATATGCAATCAGATAGATATAACTTATAATCGATTTATATATACTTACATCTAAATGAATTTGATACCCGATTTATGTGGATTTTCGTGTTTTTGATCAGGGGAGATTCATTGCGTCTTATTTTTTTTTTTACAAAAAGAATATAACTTATTTCCATATCATTTCAAGTTTTTAAGTTAAATTCTTGTCTAAACCTAAACTAACGCTGCAAACAACAACATTCAATGAAGTTTACTAAATGTTCAATTGGGAATTGCAAAACAAAATCTTTTCTACCAGAATGCAATTTTCAGGAAATGCTTTTATGTAATAAACATAATTTATCATTACTCTGAATGCACTTTTTCAAAACTTAGAAACTCTGTCCTATGAATTCCCGTCGATCCAAAGATATTCTCAATCCCCTTTTTGAATCAACAAGTAAAATATTTCAAAAATTGCCGACAATTCCCCTCGTATTCCCCGTCCCGCATCCCAACACGCATACTTCCCAGGCATTTTCCCAAATCGAGAGAAAACCCAAAGAATAACCCAAGAGAAACAGAAAAATCCAGAGCGTCGAGTCAAGGCTCTCTTCAATTTAGCTTTGAATTTGCTGTATTTTCGTTTTGCAGCCGCCGCTGCCGCTCGAGAAAATCGAAATCCCCCGCCGCCTGACGTCATACCTGCCGATGCCGCAGCTTCCGCCATTGAGTGGGAGCGGGATGGCAAGACAAGCGAGCGAGCGGGACGACGATAGAGCGGCGGCAGCGAATGGCCGTCGAGCAGCCGCAAAATGTCAATTTGAGCAATGGCCGGAAGGATCC
>dv_brk-S
ATCTTCGGAAATCTCTCACCTTTCGAATGGGAAATTCCTTAGGATCATCGAGCTAGCTGGTCAGAGAAGGCCGTTCATAAGCATGCAAATAAAGATTTCACACCTCGGCCAGCGCACTAGGGTGCATGGTGCAGCATAGGGCTCTCAGCCAAAGGACACGAAACGAAATGCATGGAGATCGGGACACCTGGGAAATACCCAACCTGCCCGAAACATATGGACGCACAACGCACAGGAGGGATCTCTCGCTCTGAATGGAAAGCAGAAACTCTCTATAGGCACTAGCTATCCATCCAAGTGGTTCCCGAAAAAAAAAACCCTCACAATATAATTCGTAAATCCCAGCCGCAGGTATTTAGTTCCGCCTTTGTCCATCTTTGGAATTCCCAATGCTATTATTGCACCTAAGCCACTGGAGTGGGAGGTTTTGCAGTGTGTGTGCGCGTTGCAAGTTGCTGCCGGTGAGCAACACATCGAATTCGTCCCATCTCTGTCTGGCCGCGACTCGTCATCTCTCTCTCTCTCTCTCTCTCTCTGATCTCTCTGTCCCGCTCTGGTTCGTGCTCTTGCTGTCGCCGGCGCCGCAGGTCAACAGCGATGTGTGGCATTTTCTAACAGTTGCTGCTGCTGTCGCAGGTTGCAGGTTGCATGTTTTGTTGCAGTTGCTGCAGCTTATATGACGCTTACATTTGTTATATGTATCTGCCACTGGGGGTTTTCCGTCAATATTGCAGGTTGCATAGCTTATGCTGCAGCTTCTATTGATGACTAATTTATTGTTGCTTGCTTGCTTGAGCAAGTTGCTTTAGGTTTACATTAAAACGGCACATTTCTTGGCATCAGTTGCACTCTCTGTTGGTATAATTGTTGCTGTTTCTAGTATCAAGTGTACTAATGTTGCAGGTGCTGCGCATGCATATGTTGCAAGTCTGTTGTTTATTGTAATGTACCCATAAAACTGCATATATTTATACATAGGTGTTTAGATTTCTACTATTATCGCTGAAAACTTGTTTTTCTATTCAATCTTGCTCATAAAATGGTTCAAATATATATAGATTTGCTGCACTCCCGACTTAATTCTTCCAAAATGGCTGTTAAATTTCAAACTATTGCCCATGTTGTTTTCGTTTAAATCGCTTATGGTTTTTCGGATGTTGTTTTTC
>dv_ady
CCAAGGTGCAATTTTGTATGCAGTGCGGCTATGCTGGGGGATTTCCCATTTGGCTGCGATTGGCTGCAGGGAAAACCCAGTTTCCAAAAGAGTTCTCTGCGAAAAACCCCCAATGCAGTGCAGTTTATTTTTTCGATGCGTGGTTTTTCCCACTCCAAACCAGATACCATAATGTATTCTCTTATTTATCGTGGGGCTTTTGGCAAGGGAGTTTCGG
>dv_tin
CTTGTTTTTTTTTAACAATTATTTCATATATCAGAAAAATGGATCATTCTTGGCTTTAGAAAAGTTAAAAGTTATGTTCCGTTTTTTAAAATGGTAGAGGTATATTATTATCAGGGAATAAGTTCACCCATTAGAATAGGATTTTTAAAAGATTTTCTTTCCGCATCCTTTTGTATCTTGCAGACTCAATACAACCAATTTCAGCTAAAGATCAATCAGAATTTCAGCTTGGCCTGTCGTGTGAACTTACACCACTGAATCCCATGACTCCTTGCTCTGGCGCACTCGCATTTATATCTTCATGAACAGCTTTCGATCGGCCACCGATCCATTAGGCACCGCATCTGCGTATAATTGCCGCCGATCGCCGCATAAATCAATTTTATCGGAGAGAGCGATCAGTTTTATGAAAAACGAATTCGAAGGCGAATGAAAACACCACAATTTCCGCTTTAGTGGAAATTGAAATGTTTTCCCTTTTCTGCTTTTCGCAGGGATTCCTGGGGAGGGGGAAAGGGGAAGTGCGTTGGCGGCAGACATTACAAAGGTTGCATTTATGAAACGTTTAAGTGGCATCAATGCAACTGTAAAATGTTTCCCTGCCTCCACAGATACAGATACTCTCGTTCAGATACGAAGTGCAGGGCACAGAAAACCGCTCCTCCTCGGCATTTTATGACAGCCATCGGGCAAAGGCTAATATTTCATTGGGGGCTCGAGTCTGGTGGTGGATCAGTGGTGTCGGTGGTGTTGTGGCAGTGGCATATATCAATTACTCCACAAACACATGCCAGGGGTCATCGGGTAAACGGGGGGTTGCAGCCACAGACCAACAAGTGCAGCTGATCACACTTTCGGTTTGAGTTTCCTTATTTCTGACAGCCGGAGCTTCTCGGGTCATCCGTCTGGTGGATCATCCGACTCCGATTCTGTTTCCTTGCGTTAAGTGTCAATCACGGATATCACGGATTAGCTCAACTGCACGCACTGAATATAATTAATTTAAGTAGGCCTAAATGGCT
>dv_sna-S
ATTGAGGTGTTTTGTTGGTCAACGCCAAACATGTGCTTGCCACATGCCCCGTTTCGGACCCATTTTCAATACCAAACTCAAGCCTGTCCAGGCGAAGGTGTGAACTATTTGGCCTGGTGCCTTATCTACACTTAGAAAAATATTGACATAAAATGGATTTTTGAACGGTGTTAAACAAAACGGTGTTTGTTTTAAACAAAATACTTCAAAATTCGTAAAATACGATTATCGTTAAAACCCATCGTAACCATTTAAATATACCCTTTCATACCATTTACATACTTAATTATTTAAAATAGAAGAGGTTCAACATATATTTTCCGTTTTCCAAACTAGTTGACATTTTTTGCGGTGTAACTGTGATAGCTGTGTACCTTCAAAGTCCCATGTGCCAGTCTCTCTCACCTTGGTCCTACCTTCGACTTCGCTGGGCTCTCCGTTTTCCCATGAGGGAGTTCTCCTGGCCCGCTCACATATGTCGGAACTCCAACTGCGGAGCTGGGAAAACAAACAGGACTGGCGGTACTGGTTACACATGTGTGAGCTGGCCGGACCGGAGCACGTACTATGCGCGTAGGTGCGACTCCTTGGATTCCCCAGTTCTCCAGTTCCCACACATCCTGGCCGGGCCACATGATGATGTTGCTGTGCTTTTCCCGTAGCGCCAGGCGTGTCCAAATGTTTTGTTGCGGAATTCCTCAAGGCGAGGAATCTCGCACACATTACGAGTAGTCGGCGCTCGCGGAAAAAAAACACACGAGCCAAAGTTACATATGTTCTTTGGGCCATTTATTCAAGAAATTTCCATGTCGGCCGAAAAGGGATTTCCTTGTAGGCGGCGTTTTCCCACGATTTTATAACTGGGCTCGACTTCCCATCTTCCCACCGTCCATGTGTTGCTGGGAAATCGGCGTTGCCTTTGGTTTTTTGCCTTGCGGGGGAAAAGTTCTGATTTGAGTGCGCTCGAGACTTTCCAGCTAGGAGCAGGACATGTGGCCGGTAGCCAGTGCCACTCAGTACCTCACTCAGTCTAATGGCCAGAACACCGCGGTCATCTCGAGTGGACAGGTTGTAAAGTGGCCACACCCGCCGACCGGACACTTGACTCTATGCGCCGGCGCAGCATCGCAGGTAGTCATCTGGAACAGGTAAACATTTGCCAATATCTCACGCTGACCTATGACACGTGTCAGGTGTCTTTGTCGTGGATTCGGGCAAGTGTGAAACAACCTACTACCTGTTGAGGCAATAATGATTATGAATACGAATGAATTAACACGGAGAACGATAAGAGGGCCAATTGCATTTGTTCCTTCTTCCAAAACGAGCTGCAAACGGCAGCTAATTGTATTTTAATAATTATAAATCCGTGTTAAATTGTTTGAAATTTAATAAATTGGTTCCTTTGCAAAAACAGCTTAAATGGAAATACTGCAATTTTGTCCATATTTTATTGTCATCGAATTTTTCAAATGGAA
>dv_m8
CACCCATCTGGGTACAGTAATCCCATACATAGATATTCTGTAAACTGCAACCTTCACGAACCTTAATGTTTTTCAAGACTCAGGTTCCCACTCACCGTCGCAGCTAACAAAATTATCCGTAGCAAGTAGAAAACACCTTTCACAAAAGTCCCTATACTCGGACTATATATGCCTAGAAAAACCTCTAGGAACAAATGTACCTTTCCAACATAGCAGATAGTTTAGTAAAAATTCTTTACAAGTAGAAACACATCGAGAAATCCATAAACACTTACTCTAAAACCTGCAAGTCGTAAAATTGCACGCATGTTCCGTTTGGTAAAACCCCAAAAATCACATTCGAAAACTCACATTCCCACGACTTTGAATAGAGGTTCTCAAATTAACCGTAGCAAGTTGAGAACAGGCAACAAAAAATCCGTAAGATACTGATTTCCAAACCTGCGAGTCCCAAAATTGCACACATCTTCGCCTTGGAAAACCCCATTTCCGACATCCCAAAACTCGCATTCCCACGATCCCTACAGAAATTGCTAAAACTTTGTCTAGCAAGTAGATAACAGTATGCGTAAATTCCGTAAACCTTAAATTTCACGTAGTTGGAAAAGCCTTGAAGAATTCATTCAAGCAAGGCACCCTCAAAATTCCCGCATGTGTTTCATCGGTTTGGCCCACTGTGCCATGTGCATAAGGGCTCGGAACTCGGAGCTCGGACTCGGGACTCGCACACGGGCTACCTCCGATTATAACTTATAACACCAACGAGCGAGAAAAATCTTGTGGGAAACTTGAGGGCAAAGTGTTTCCCACGATTCGAATGTCAGTGGAAAGGAAAACAGAGAAGCAGCATGTGCAACCACCGTCGCACCACCACCACTGCACTATCGCATCTTCATCCCCTGCCGAGACTCACTTACACCGAACACCAGTGGCCATAGCAATAGTACTGAGAACATATTTAAAGTTCTAGATAATGTTTATATTTTCAAAATCACTACTATTAAGAAGTGTGCTAATTTAATTTTTTAGGTGTAAACGTATAACATTATGTTAATTTCTTTTTGTTTAATAAAACGACATTTAAGTGCTTTAAGGGAAACCCATTTGAAGTAATTGTTAAAAACGTAACGTACTTCTTAGGTATATAACAACAAATTTGTATATTCGCTCGAAGAACTATAGCTGCTTTAAACACATTTCTCATACTATTTTTACCGCAGGTGTGTTCCAAACTTGTTTGTGGAGAAAAACCCACCACCGAAAATGCAGGCGAGAGGATCGTGTCCCAGTGACTGAGTAAAAGTAGTTTGCTCCGCAGGTGGTGGTTCTTCGGAGGCTCCGCAGCTCTCTCTTCTCTCTTTCTC
>dv_sim
CCCCGGCATATGTTACGCACATTTACAGCGTATGGCGATTTTCCGCTTTCCACGGCCACGGCCACAGCTTCCCACCTGATAGGACAGCTCGGCAATGTGTGGGAATCGCAGTGAGGTGCCGGTAGGAGTGGCAGGTAAGCCTGGCCGCCTCGCAAGTTTCTCACACTTCCAGGACATGTGCTGCTTTTTTGGCCGTTTTTCCCCGACTGGTTATCAATTGGCCGATTGGAAATTCCCCGATGGCGATGCGCTAGCGTGAGAACATGAGCTGCGAGCATCGGGTTTTTAGCATATCCATACCTGTGGCTCGTCCTGATGGGAAGCGAGAAGCAGCAGGATCGGATGTAGGATGCAGGATATAGGGTATAGGCGCTGTTGCGCCTCACCCGCAACACCCACATTAGCATCGGACCAGCGTCCAGTGTCCTGTTAATTGCTTTATGGACTCTCCACTTTCCGCTGCGTGGGAATCTTTGCTCATCCTACCTGTTTCCATGCCACACCAACCCATTCCCACAGCATTGTCCTCCTTATGTGAAACTCTCTAGTTCAAGTTCAGTGTGAATATTTGTGTTGACTTTATTTTTAAACTTTTGGCCATTTGTTTTCAGTTTGCTGTTTGCCTGTAACC
>dv_sli
AAGCTTTTTAATTACTTTGGCTATTAAAATCGAATTCAAAAGACTGAAACTATAACTGCTCGTTTTAGCATAAACTAAACCCAAAAGTATTTAGCAATTTTTAGGTAGCTGGATTTCCGTTTTCCAAAACGAAGCATTTAAGTTGCTTGCCATGCTGGAGTATAAGATAATGAAATTTGAGCTAGGTAAGTCACTTAAACTCAAACGTGCCGTAGACAATGCGACTTAGACTGTATTCAATTTCATTGAAACAAAAGTACTTTTCACCTTTAGAGTTCCCCCCTCTCCCCTCCGATGGCTTTGGGAATTAATTCCCCCGCTTCTACTATATAATCTGTTGAAATCATAATTCCCCCAAGAGCCTTTCCATCACATCCTCACCTGGTTGCCAGTCGCTTATTTTGGTTCTTTCGCTGCCCCACTTAAGCTCAGCTTAAGACTCTTGACACATTCTCCTGCACACACACACACACACATTTTGACACCCGGAACCTCATCGCTCCCCATGGAATGTCACTCACATAAATGGGACATATATAAATTTGATCCGTGGTCGTTGAGGCACCCTGTGCATAATACAATATAGTATAGTATAGTACGGCACATATATGCCGTGCCCAGTTCAGTTGGGTTCGCATCGGTTCGGTTCTCTATTTTAAAATGCAAATATGTCGTGCATGTTGATATGTTTTCTGTTTCTGTTGGCTCACTGCTGGCTGGTTTCTGTGTTTTATATTACTCTCTCTGTATGCAGCATTAAAAACGAATAAATACAAAATAAAAATAAAAACACAAATAAAAAAAGAGCGCAAATAACAGCAGCCAAATGTGTCCCTGAGCACAGTCGCCAGCCAACCAACCAGTCAGCCAGGCAACTTGCAACCGAGTTGGCCCGGCCGACTGCTTATAACTGGGCTATAATGCTATAACGTTAATGCTGCCACTGCCGCTGCTGAT
>dv_vnd
GTAGGTGAGAGCCAGGGAAACCCCAATCGGGAATGACATGTGTACGACAGACATGGGACTCAGATGCCTTCGAGATACTGGCGTCACACTGTCTGGCAATGGGATTTCCGCTCAGGAGGACGGGGAATGCCCGTGTAGCCTGTCCATAGCGTGGGAAATTCGCGAGTCGGGGTCTTCGGGAAAACTCGAAATGGGAAAACCGGAAGCAAGCAAACTTGCGCCAACATGTGGCACGACCTGTTTCGACCCGTAAAGAGTCCCTGCTGACCTGTGCTGACCTGCACTGACCCGACCAGGTAGCTGCGATCCTTACGAGGCGGATTTGCGTTTAATTGTTGATGGTATTAGGCAAATCAAAACTCGGGGTCTGACCGGGACTAGGTGTCAATAATCCAGCGATTTGGGTGCACTTATTCAAAGTTAATTCCGGGGGAAATGTGCGCGTTTTCGGTTCCGAAGCATGCCTGCAGGATGCACACCCCCCACCTCCTTATCTTCTTAACAACGGCAAGTGCAAAAATCTGTGAAAGTCAGAGCGCTACAGGTAGTGCAGGTAGTTTCCTTTGCATATCCCGACCAACAGGGACCTCCTTTTGTTAAACCTTCCGGCCATTCACACGATTGACACAGGATGTCGCTGCAATAAGCATGAAACAGGGAAAAATCGTTCCACGTCCTCTAAGGAGCCATCTTTATACTCGGGGAGTCATTAATCACTCGATTATATGACAATTTGCCGGGAC
>dv_mir1-1
CTCGAAAATGAAACGGACAATAAGCTCCACTTGCCCACTTGCCCACTTGCCCACTGGGTGGCAGAGGGGGGCAGCGGGGGCGTGGCAGCGGGAGGGCGGGAATGCAGCATCCAACCAACAGCCATCATCGCCACTGTCCGCCGCTAAAAGCTTTTTGATTATGAAAAATGTTCGAAACATATGCTCCAAATGACTGCGGAGCGTGCGAAGAAAGTCCTTCCCGGTCCTTTGATCCTTTTTGCAGTGCATCAGAGAAGTACGACTACACGAATTACGTACCTAGCACATATGTGTTCTACACGTAGTGTATGTCGTGTAAGTAATCATGTTTTATTTGGCCGCAGCTCTGCCGGCTCTGCTCGTCCTTGTTCTCGTCCTTGCCGGGAATTGTGTGCTGTTTATTGTGGCTTTGCAGTTTTTTAGTTGCCGTTGCGAGCGGACTTCGCTGGGCGCATTGTTAATGGTCGTGCCATTTTATTTCAAAATTAATAAAGTGGCCGAGCCAAGCGAGGGGAAATGGCAAAACAAACTTTCAAGTCGTTTTGATTTCTCTTTGCTGCTGCGAGCAACTTTCAGCAAACTGCTCAAGTTACAAATGCATTTTTAATAAATGCTCTGATTTATGGCGCTTCCAGTGCACTGCAAATAATCAACGCAAAGTTTTCAACATTGAAATGGAAATAATTGTAAAATGAAATGATTTCAACCTACTGCGTTAAATTATAAAAGTCATATGATTGGAGGAAGACTCTTTTATTTAGTGGCAGTTATAATCTAATCTTTCTCAAGTTTAAAAGTGTAATATTTCATTTATTAATTTGCTAATACTGTTTTCAAGTTTTGATTTATAACTAGTTTAACTGAACGTGTCAAAGAAGGATTCATATTTGGTAGATTTGTCTCATATAATACTGCCGATTTATTCATAGTTCTGAACGCAGGTAAACTGACATTATTCCGTGTGTCTGCATTCTTCACAGGGTTTTCTCTGGACCACCCACATGGTCAGCACCCCTAATAATTTCCAATTTCCAGCGATTTCCCCACATGCTGCGTTTGCCGGTTGACAGCCTGTTCATCATCGAACACATTTGCCACTTAGTGAGCAATTAGGTAGCCGAGTGTGCTGGCTCATTATAAATCAACCAAAATCTCTTCCCGATGCGTTGGCCATCGGATCAGCTTGCCCGAAAGTGCATTAGCCTTTTGTCTAGGCGGAAGACCAACTCTGAGGGATGGGCGACATCCCGGTCCAGGAGATCCAGGGGGAGCCGTGGAGGGGCGCACACGTAATCGTAGATGCACACTGCACTCGAAGATACACACAGCCAGATACATTTTGTCCGCTATTTTTAGCTGCCAACGCAGCGATGTCGTGAGCGAAAGCGACGTTCAACGCGGGATCGTCTTGTGATATTTTTAAACGACCACATCGCTGCAGCGGCGGAGTCAAGTGCATCGAGCACACCGAGTGCATCGAGTGCTCCGCTCTGCATGGGCATCAAGTGTCCGGGGGCAGTTGCAGTTGCACTGGCTGTTGCTGTTGCATTGGCCCAACATCGGACCAAATGAAGCCATTAGTCGGCGCGGAGTTGTGGCCCAAATATAGGCACACTTGCCGGGAGTTGGCATCTCGCGCCGGACTGCTCACTCCCGATTTTCCACTCCCTGGTGACGACGGGCGATCTCGAGTTTCATGGATCTCCCAGAAGAAAGTTTTCTCTGAATTGCCAACCTTTTGCATGAAATCTGTTTCAAGACCATTATAGTATCTCTTATGGAATTATATAATTAATTATAATAAATTATATATAATATAATATTGTTAGCATTGTGGTGTTCTATAGGATCTACCCGAGGATATTTTAAGATTATTTCTCTTTTTGCTTTATTGTCGTGGAGGTCTATTATTGCCGTAGGCTCGACCCATGTGTCGCATTCGCGTCCGCCAGCAAGAGCTGCCAAAGTTGCAAGTGTGTCTCTGCGGCTTGGGGATTCCCGTCACGATTTAGCATTTTTCATCAGCTCAGCGATTTTCATGTCACGTTCGCGCTGACAAAGTTTTCCCGCCCTGAGGCTTGAGTCCTGAGTCCTTC
>dv_mir1-2
TCTTAGGGATGGGGATTTCAGGGGTTTTCCGGTGTGTCAGCTTGTTCTACGTTTAGTTAGCACTGGCCTCGTATTTCAGACTCACTATGGCAGGTCTTCTCCTTGGGCTTTTCTTGTAAATCATGCCTCAGCAAGTTTGGTAAATCTGGCAAGTTCTTTGGGAAATGTTATTGCGGAGTTGAACGGCAGTGTTTCTATTGAAACTTAATTGTTAAAACTGAAACTTGCTTGGCTGAGTATTGATTGGGAAATACTGCGTGGAGTGAAGTGACGTGATATTGCTAAGAGTAATAACTTATGAAACAAATTAACCCTATATCTTATGTAGCTCGGCATGTGTTTGATAATTTAAGCAGTCCTTAAATAATCTAGTGTTTGAATTGATTGATTTGGTGCGAAACACAAATTGCGTAACTCAATTCGGTCCAATTTGCTAATTGCAATTTCATAGCACACATTTCCCGAAGCATTGGGCGATTTATGTCATGGGTCAACAGATTGAAAATTGATATAGCTGCTGCTTCTGCTGCTTCTGCATTTGTATCTGCAAGCTGCCTTGCGCTTCAGTGGACTCGTCCTCCTTTCTTCGGTTTCTTTCTTGGTGAAATGGCTCGTAAATACATCGAAATGCCGCCACTTGAGTTCATTCATACCCAGGAAACCAGACATCGGCACATGCAATAATACGAGATATATGTGCCTCTATATGGTCGGAGTGGCAGTACAAGTGTGGGCATGTTGTACATGTGTCTGCTCGACGGGCTTGACTTCCACGTAATTGCGAGATGCCAGTCGGGGAGGGCATCGGCATCACATGTGGCTCATCTCCGGCCCATCACCAATCCTATGGGTACGTAGCTGGGCCTTGTCCATTCTGTCTATAAATGCTCTTGATGAGGAGTGTCCTACACATGTAAGTCGTTACAAGGATCGGCAGGAAAAGGAGCCTTGTTCCTTGAGCAAGGAGCGCCTCAAAAGTGAATTGCATTAATAAACGCTCACTTTGCACCCAATAACCGATTGAATTTGAAAAGGTGGTAATTTGAATTATGCAAATGGAAAAGCACAAACAGAATGGATTTCCTCGACTATCAGATACCCCATATTCAGCTAATGCGACTGCTTGCACTGCAGCTCCACCTAGCGGCGGAACCATAATCATTG
>dv_sna
CGGGATGGAGGAATGGCTGGATGGATCCAATGCGATGCGATGCGATGGACAGTTGTCGTGGCTGGGTTGTCAGCCGGCGGCGCAATTTCTCTCCGGGATTTGATTTATGCCATGCGATCGCACATCGCTCACTTGTCGGAGTCGGATTCGTGGACCCCGGAGAGGGGATGGTGGAATGGAGATCTGCCGATCATATCTGCTGCTCCACATCAGCGCTGCGATTAAGCAATATGTTTTTTTTTTTTTATTCCAGATCAGGCTTACCCACACTTACACCCGCTTATCTGGCATCTCCCGACCGCTTACGAAATCCGATTCCCAATCGAAATCGAAAATCGCTAGTTGACTTGGCTGGCGATGTGTGTGCGAGTACCAAGATTAATGTTGATGCTTTTTCAATTACAACTCTGGCAGCATACAAATTTGGAGTAAAACGTAATCGCTCGTAATCTCAGACGTCCTAAACGACGACTTGGTCCACGATTTCTGCCCCATACCTGGTCCTCCTCCTCCTCCTCCTCCTCCAACTGGCAACTCCTGGCTCCTCAGCTCCTCCGACTGCTGGCTTTCCACTGAGTGACTGCCTAAGTGGCTGCTAGCTGCTGAATGTTAGATGCTGGATGCCTGAGTTCGGATTGGATTTCCTAATGTTTGTTTTGCATGAGCTTTTTGTCTTGCCTTCTCCCCTGGCATTTCTTTTTTGTGAATACGCTTGTTGAAAGTATGCCGACTTAAACAAAAAGTTCGGTACAATATATGAAGCAGTAAGATAGTATCCCTTTAAGTATTGATGATATGAATGATATAATGATATTAAAAGTCAAAGACTCAACGTTATTTAGATTTGATAAAATTTTTAATATGGCTGAGACAAATTTGTCTGGTAGAGTATTCGCTCCTCGCTTTTCAAGACTAAGCAATCTTTTCTAGTTTTTGCTTGCGCTTTGTGACATGCGCCGCTCGCTGATTGCCTGGCCTGATCCTCCTGTTCCTCCGCATGCTCCTTCAGCTCCTCCTGATCCTCTTCTGTCCCTCGTATTTCTTGGCAATTACAAATGCCGCAGCTTGTATCTCAGCCGGCCATCGATTTGTATGGCATGGAATGGGCCGCGTACTCGAAATCGGAATCGCATCCACATTGGAGGCTCGGATATGTGGCTTCCATCGATCGCATCTCGTTTGCTTTGTCAATTGCAATTTGTTATCGCGTTGCCGGACTAATGGGGAGTAAGTCCCCGATCTCAGATGGCTCTGGGATCGATTCCCTGCGCGGGATTTGCATTCAGCGAAGCGTAAAGATCGACTGACTTTTGTGGTCTGTGATTTCTTTTGGCTTCCCTTTAAGCGGTGATTAGCCGCAGGACAATGGCAAAAAAGGATGCCGCAGAAACAAAGGGCGGAAGACTTCACAGAAGTCGGTCGCCCAGCTCTCCCAGTAGGTCATTGGGTGAAGGAATCTTGGGCAGACAATCGGGCGACAGGTACTGCGTTCTAGCCATTGTCCACCCGGCAAGGTGTTTTCCTTACAGCTGATGCATTGTGACCAGTTGCATCTGTGCTGCAGTTTTTTGCAATTGCACAAGAAACGCGCTCTGATTACCGTAGAACTGGAATGATTGGTCATTGTCTGCATTGGTTCCTTCTGGGAATGGATTTTTGTGAGCCTTATTTATGACCAAAAGGTGTTGCAACTGCAACATAATGTCGCTAATGCTTGTCCCATTCCGACACACCCGCATTCGATTATTTATGTTTTTAGAGTCACACATTTACGGGACTTCCTTAAATAATAAAAGAATCGTTAAATGTTTATTGGCAAATCTTACAACTACTGAATTGTATCAGTGAACATTTCTGAACTAATATCTATTAGAACATGGCTATTAACAAATTGAATCCAAATACCCACTCACCTTGCCTTGATAACCATACGTGCCTAAGCTAAAATATCCACCCATATCTTGGATTTATTCCTCATACCTGTTCAAACTAAAGTATTATCACCGCGCGGGTCTAATCAAATAGTCAGATAAACCTCGACGGGTTCTCGGTTTAGAGCATGCTTCGGTGGTAATCCAATCCAATCAGGACCTGAACTACCGTCTGCCAGTCAATCAGGAAGGACTCGATAAGCAGCCGTCGCTACGTTTATCACCTGCACTCCACGGTCCTCTGGTGTCCTTTGGTATCCTTTAGGGACTCAGGACGCATGCGCCGCCATCAGTTCGGCAAAATGCTGGAAAAGGATTGCAGAAATGTAAACGTGAAGCGATGTCGGTGTCAGCTAATTAAATATTTGCATTGGCAAAAGGTGCAAAACGCCGAGCGATATGGATTGAAATTGATGGAATGCTATTAATGGGGGCGGGTTAGAAGGAAGTCCCCGAAAAGGAAAGTGTATGACAAATCGGTTCCCTGTTTGCACATGCCAAAGGTGTTTTCTCCGAGAATTCGATATTGCTATTGTTGTGATTTCTGTTTTTCGAGAGGGTTGGCGGAAATTGTCACAAAATATGAACAGGGGCAGACCCCAAAATGCGGATGTTTGGTTTCCTGTTAATTATTGTACATTTTGAAGGCACATAGAAACTGTAGAAGGAAAGATTACATTTTTTTAATGCGTTTCGATGAATGCTGTTACTACCTAAAATGTTTTCTATAACTTTTGGTTACAAATTTTTAAATTTTTTTATTCACATCTGTCTGTATTTGAGCCCAAATATTAGTGATAGAATTTAAATTGAATATTTCTATACAGTTTCCTTCTGTGAGAATTTCTTTCAAAATTGTTAAAAATAATAAAGACCATATAAATTTCTTTTCGTGAGTTTTATTTTATAAAAATATTTAATTCTTCTCTTTAAGCTAGGAATAATCTTAACAACAGTTGGCTTAACAGT
>dv_tup
GAATGCCTCTCTTTCCGTCTGGCCGTGTGGCAACATTTCAATTTGACATAATGAGCCGCAAGCCCGGGTTGCAGGTAGAGATGTTTGAGCTGGCTTAGTGGTTGCGACCATTACCATCCGTCGGGATATGCTATCCCGTCAAAATATTGTCAGGTAACTAACGGCAATTGCGGCTACCGACTGGCGACGTGTCTGCCCAAAGTCGCGATCCCTAATATCCATATGTATATATGGTATATATATATAATAACCGAACCGAACGAGTCGCTGAATGAGTCGCCCCGTGGCGCGACAATCGAAATTGGTCTCGCCTTTCGAGACCGGGGTTTTGGGTTCAGTTCATCAGTCTGGTCCTCGGCGGGCGGTCCAACCTGTTGAACACTCCACTTGACATTGAGTGGAGTGGTT
>dv_pnr
GTGCCATTCCATAAAGCAATTAACTGCTGGCGCCACCACTAACTGGACAACAGAATGGATGACCCAGACATCCGAGAGGCCGGAGAATGGAATCCCATAGGGCCGGACCGTGTTGACAATGACACAACATGACGGCAGATTCCCGAACGCAGGAAAATATTGCAAAAAGTGCCATAAAATCATTAGGTGGAAAACAGTAAAGGCAAGTCCGTAGGGGCCATAAAAGCAGGCCAAAGGCTAGCCAATCTCATGGCCCTCTATGCCATCGGAGGAGGTCATGAGTCAAAAGCGCTGCGTGTGACCAGTGGCACAGGTTACATGATCCCTATTCCATCCATTTGCAGTGGGTTTTTGGATGGTGGATCTGTGTGCGTGTTTAAGCGCCTTTTAATTTATGACACTTTTATGAGACCAACAAAAACCCATAAAACTGAAATTGGCTTCAAGCATCAGGAAAAAAGGCAAAACAAAACTAGTTAAATGGCTCTGACTTTGTCTCCAGCTATGGCCCGAAAGAATGTTTCGGGAATTGCATCATAAATCGTAACCCAAATTGCTTGGCGAGGCCAAGTCAAAGGTCATCGAGAGGTAGGGTTACCAGGCACCTGAGTCAATTATTCGATATCTAATACAGAAGAATCAACCAAAATATATATATCTTTAAAGTACGAAAATATTTGCATACAGAAAAATTACATTTCTAACTTGTGCTTGTATAATATAGTAATTCATTCATTTTTTTCCGTAACTTTGAATAAAAAGGTCAACGGCTCAGAAATAAATATTTTCTTAATTTTCTAAAGCGACATGGCAACTCTGCTCG
>dv_vnd-M
CATGTCCTCGTTCAGGAAACTGTTACCCGCCAAATAAGAGGAAAATTCATTTTTTTTTTTTCGCTTAAACGGCGCTGTCAAAAAAAAGGGCCACTTGCCAGGAAAATGGAATGGGTCATGCCATGCATAAAGTGGGAGTTGGGAAAATAATAAAAGAGGAGCAAACCAAGAGCATGCATATAGGCGAAAAACAACGGCTAGAAATTGATACATTTCATACAATTTACTTGCAGTTGCATTTCAGTCCGCCAGGACGCGTGACTTTGTGACATTTAATGCCAGTTTGTCAGCTGGCTTTCTCGACGGCATCGCATGCGCTATATGGGCTAGGCGGATGCGAAAATAACACAATGAAATTTGCACCCGCGACAGGCATTTTGAATTCAAGTCTCCGTTTGATAGGCCTTTAACGAAGCATGTGATGGACTGAAGTGCTACCGACAAGTGGGCAGGAAGGAAGCGGGGGCACTTCGTCTTCGTACTCTCACACCGGAAAAATACAATCAGCCAATTTAAAATGGTACGCATAAAGCAAGGATTATTCCATTGAATCGAATGGACAACCAACCATGTGGCTCATTTGAAGATCGAAACCGAAAGGCGATCAGAGCCCGAGCCCACGCATTCCAAATTGAATGCAGTTATGAATGCGATCCTACATCTACCACCACAATGGCCAAGGTGATGTTTGAAAAAATTAAATTACGGACCAATACAAAGGCAAACAAAGCGATGCACTGGTCATTTCGCACGCTGAGCCATTCATACAAAATACCATTTATCCATTTAGGCTAGCGGGAATCGCCTTGGCATTTGGAATAAATTGCGAATGAATCGGCCGAGCCGGCGACAGGACTGTTTTCCTGGTTTTCCTGACCGACCTGGGGCGCCCAGCTGTGAAGGAAGTAGGAAGTGTGCAAAGGAAGTTGGCTGCACTAAACTCAGTTGACCAACTGACCCGACAACTCGTAGACTCCTAAACCCCTAAACTCCCAAAATCTGGCACACTGACACAGTGGGAAGTGCAGCACAAAAAACGACTTGGAAAGACCAGGACAGGCAGTCGGAAAACCCATTTGTCAAGTTTCGGGGCGCTCTTCTCACCGAGATCCTACAGCTGCACAAGAGATACATATACTCGTACGAGCACAAATGCGAACGCAGATACAATGGCGGGACACATCCTTGCCCATCATCCTATTCGATTAGCCAATGATCCGGTGAATGATCCAACCTTTTGAAGCCAACGTACGGGTTGCCCTTGGAACTTTTTATTAGCCACAAAAGGAAGCTGCAAATGAATTGTATTTCCTTGCAGCATGCAGAATCTATTTTTGTCGCAAGCAATAAAATGGCTTTTAATTATCAGATAAAACTTTAAACGTAAAATTCTGATCAAGTAGACCAGCTGAATGATTATGTCTATCCTTAAGCTGACTTAAGCCCCTGATGGATTGACTAAAATTGACTTCGGATTGACTCGAGGATGGAAATCTTCTACTCTCGGTCGTTTGGGATCACAAGCCACCCCAAAGGCCGAAGAAATATGTAAGCGACAAGCCGACTGATCAGCCCGAAGAAACCCAAACAGATAACCAGCTGTATTTGCTCAGATACCAACCAGTACATTCGCATCTTAAAGGTCCTTTTTGACTTTTATACAGCACGGGCAACGCCTTCTTGTTAGGACCCATCCCCTTACATAAC
>dv_vnd-V
CGGACTTGAATGGTCGGTCACATGAGATTGCAAGTATAGGGCACTGTGATTATATTTTGGTAAAGCAACATTAGATCTGTAGTAATGAAGCCAAGTTATCTTCAGGGAACGGATTAAGTTATTGATAAAAGATAGACCTTCAAGACGAGTGAAATCAATTGGTAATATTAAAACTGTGCAACCGAACAGAAACCTATTACTATTATTACCGAATGCTCTTGGCCTTTTTCCATTGATCGTTCGGAGCATTGCAGTTACTTGCATCCGTACATTATACATATACTCGTACGCACCTGCATGCAAGTGTCACAATATTTCCTAGAAATCGATGAGGCAATTAAAAACAATTTAATTTAAAATGAGCTAAGAAAACACACAACACACAAGCCGGGCTAAGAAAACACCGGTCGGAAACAGAACGGGACAGGAGCAGGATCAGGGCACGTCGCATTAACATTTAATATAACATAATGAATTTGAATTGGCCACCACCGAGCCGGATCGAAACGAGGTCCGTTCTCGGCTCAGTCCCTGATTTTCGCACAATCGTAAGCCAATGTTACAGCGTTGTGAATGGCCTGACGATGGGACACATAGTCATCCACCGGCGGACCGACTGACTGGTTGGTAAGCCCAGGCAGAAAGGTGCTGGCATACGTATCGTTTATGGTAACACCCAGCACAGAGCACCACATCCCAGTCCAGCCAAGCCAAAAACCAAAACCCGAGTGCAACAATGCGCATTATATTCACTTTGTCACCTTTTCCGACGGCGGGGTTTTTGAAAAACCAAAACACATGTTTAGTGAAATCACCTGGAAAATCACACAAACAGGAGAGAACGAGGCGACAGGCAAAATTTGGGTTTAATTGGGTTTGTCCATAATCGTTGCATCGAACCCTCGGATAATCCGGGATAATGCTGTTTGCCAAATAAAACCAATTCCATTTATTTGTGCTTTATGTCATGTGTGAGCCGGATCGCTACCCGCGTTCATTGATGAACCGCAGGATCTCCGTTGAGTATGTATGTACAACTCATATACCCAATACCCAGCGCTTAGTCCCGCTTTCAATCTCGGAATTCCCTGCGACTGCCGTCGTAGCTTCGAACGGCAGGTTGGGTTTTCCTTTCGTTACGGACCCCCTTTGCAGAAAGGGCGCAACTTGAAGGACAACTGAAAGCGGACGCGCTACTCTTGTCTCCCTGAAATATGAAGTTCGAAAAAATAATTTCATTTTAACGCAGAGTCCCCAAAGCAAGTCATTCAAGTTTGACGTACTTCAAAAGAACCAAAAAATACAATAAAAAACAGCGCCGCAGAAAAAACTACGAAAAGAGCATGGCAATAAAAGGTTGTCAGCTTCAAATGCCTGGGAATGTGTGCACATGTCCGCGACGATGGTGACGACCGATGAGCCAGGAAGTAAACAAAGCCCAAACCCACAAGAAAAAATTCAGAGCAATCGCGGGCACATATCCGACCTTCGAATCACCTGTCTTCGCCGCTTTCGATTGGCATTATTATAAGCTAACCGGTCGGAAGTCGCTATAAATCTCTTATGGAGAAATAATGTGTAATATATGTATATGAAATTACCTGAAAGTTTTCTGTATCCTCAAGAATTTTCTCAAATGCAATCAAGCGGCGAACTCCGCTTTTGAACAACTTGTGGATACATTTCTTCCAATTTTTTTTTTATTCCTGTTTCCCGAACATCAACGACGAGCATAGGC
>dv_vn
TTATTGAAAGTGCCGAAGTTAGCGGGCATTTCACTTACCTGCGTGGGAAAATCGACTAATCTGCGACCGCCCCGAGGAGTCAGTTTTTGTTTTTAGAGCGGTAAAGGACAGGTAACGGGCCACATGTCTGGCCGGAAATTCCCCGTTGACCCCTGACCCCGTGTCCTTATGACGAATTCGTCACTTGGCGTGAGCACACCTGGATTTCCCACCGCTTAGCCAGCGGAAATTCCAAAACACCTCCGGCCCACTGGCCCTCAAAATTGTTATATGCTCTGCTACGATGAAGCAGAAGCAGAAGCAGCAGTGTTTTATTGGCGGAAGCATCCGCCAAATTGCACCCAATCTGCAGTTTGAAGTGCTCAAAACCCCCACCGCTCCCCTGTGAATTTCCGCCGGCCGGCAAGGTGACCGTGTGCTAAAACAAAATTTTTATATCGAAATTGCCGCCGGTCAACGCGCGCGCCTGCCCAATGGCCACTTTAACCACGTTTCAG
>dv_rho
AAATGGGAAAACATGCGGTGGGAAAAACACACATCGCGAAACATTTGGCGCAACTTGCGGAAGACAAGTGCGGCTGCAACAAAAAGTCGCGAAACGAAACTCTGGGAAGCGGAAAAAGGACACCTTGCTGTGCGGCGGGAAGCGCAAGTGGCGGGCGGAATTTCCTGATTCGCGATGCCATGAGGCACTCGCATATGTTGAGCACATGTTTTGGGGGAAATTCCCGGGCGACGGGCCAGGAATCAACGTCCTGTCCTGCGTGGGAAAAGCCCACGTCCTACCCACGCCCACTCGGTTAC
>dv_wntd
ACTGGCAGTTCCCGCCGGCTCACCACAAAGGACAATTAATTTCCCAGATTATACGTGTATATACTGTTGGTCATATGTTTTGTTATATAATTGGCTTGACCAGTCCAAAACCCAAACAAACCCGTCCCCGTATCGGGCATTGATGTTGTGCAGTGTGAGTCCGGGAAAATCCGGCCGTATTGAATGGACTCGACTGGGCTTCATTCATGAGCACGTCGGGTGCCGTTTACGGCTCTACCTGCCTAAGCGTGGGAAACTTGCTCGCAGCAAGGCGGATCCTTCACCTCCGCCGGCGCAGGACGAGAGCAGGTAGTCAACCAGGAAACTGGGCTGCTCCGCAATTGCGTCTCGGGCTGCCAGTGGGTTTTTGTACCCGTCCATTGCCGGGAGTTCCTACCCCCTGCCCATGCAAAATTTCCAAGTGGAAAACGGCAAATTTCCGGTTTTTTGAGCAGGCCCGAAATTCCCACGGGCCGGCCCCAGGAGGGCGCCCTGGCTTGGGATTTGC
>dv_dpp
TTCCTATACCTGAATTTTCCACCTGCCATCCGCCTAGGCTTTTGTGCACCGCGAAAGGCTTCGATGTGTATTAGCCGTAATTTATATTCCCACTCATCGCAATGCGTACTTTCCGCTACCAAAATGCGAATGAAGAGCCAGTCGGATTTTCCTGAAATTTCTGTTTCATCTAAGCGATTTGCATACCTGCCGATCCCTAGATCCTTCTGTCCTCGATCCATCGATCCACCCCTCATATCATTCACGCAAGCGCTGTGAAATCACGCGGAAATTCCACGGCTTTCCAAAATGAACAGCTAAAAGGACACGAGAGTCCTTTTACCTGCTCTTCCGCGACGACAGCTCGGCAGTGACCTTGAAATTTTTCCTAAGAATTACACCAGGACCGTTTAGCGCATGCGCTAAATGGCTTTTATATTGTATTTGTAGGAATAACAATTATTATTAAAGCGTATTTCGCATTATTTTCCGCAGGATTATAGGGTCGAACAATAAAGCAGTTAGGTGCAGGTAAGCAAGCCGCACAAACCAAGTGTCTA
>dv_this
GGACCAGCACGAGCTACGCAGCCTCACACAGCAGGATAATAGGGAAAGAAAGGACAGGACAATGGAGGTTCAGAAGAAGCGAGCAAATGCTGGAAAATGCAGTGACAACAGGTGCAAAATTATTTTTTGTTTGTTGCGAGTGCGCGTGAAAATTTCCAGCTGGCCAGGGACAGGAATATGACCACTTAAGGCCTAATGTGCGAAAAGTTCCTTTGTCAATTTACACGCCCTCTCCTCACCAAGCGACCGTGAAAACTTCATTCATTTGCATGGCTAAGCTCAGGTAGCCGGGGATTATCCCTCGTTCTAACCAAAACCTCCTGCTACATTCGGGTTTATCCCACTTGTTTGGCTGGGAATTTCCCCCGCAGATTTACGGTGGTCAGCCAAATCCCGGTTAGCTGGAAAAATATCGCAGAAATAAGGGAAGGTACGGCTGCTAATGAATCCTGACATCTCAATCAATTTTGGGGGAATCGAAACGCAAGGGAGGTGGAACTTTCACCAC
>dv_doc
TCCTTCTCAGTGCTCTGAAGTACATTTGCTTTATGGAGGAAGGCGCGACGAAGGACAATAGAAAATTATTACTTCAATTGGCGACAGACGACTGTGCTCAGGTACATGCATCTTGAGCAACTAAAGACACCGCCGCCCACGGGACACTTCACACCCAGCAAGGCGAGACACACCGCAAAACGACCTGTCCTGGGAATCCTTGGAATCCAAGGAGCGTGGTCACTTTATGGGCTGTGCCGATGTCGCGTCAACTTATGTGTCTCTGTCTCGATTAGGTTTACTGTCGATCTAGTTTACCATGCACCCGCATGACGCAATTACACCTGATTTATCCGAAGGTCCACCTAGTGTATCTGAACAGAGATCTGCTTGCATCCCACTGTCTTTTGTGTGACATTTCTTTGTCGGTATTTTTGCAGGCGTGAAGCGTTACATTTTCAAATCAAATCTTTTGTTCTAACTGCTGCGATATTTGTATAAAAATATTTTACGATTCTCTGGCGCCGTTCGCTGCCAGAAATCTCCAGTCATCATCATCAGCTGGCCAAGCACCGGAGATATGCCGTCTCGTCCGGATCCGGAGTTGCAGTGGAGACTGGGACATGGGAATGGGCATTACTCGGAAGAGCGTGCCAGGGCGACAGCGAAATGCTAATTTAATAGAGGCTCTTCGACATTGACTTTCTTTCTAGTCCACTGAATGCGAACTCAAGCTTGAAATTATTTGCTGGCGACGAGTCAAGGAAATAAACGCATGTCTGTCGACAGATTTGTCTGATGAATGCACTTATGAGTTGAATCAAGTTCAAGATCAATGGCATTTGAACCAAATTGTATGTAGCTTGTCCTGAAAGAAAATCGATAGATAACTAATCAAATTCTATAATTAGTTCAACTGATTAAAGTAGTAATTAAAGTAAAAGTAATAGTACTAAAAATCGCAAATAAATCTTCACAGAGTTATTGTTTCTATTTTATCCAAATACAAAAATTTGTTCAGACCACAAGAAATAAGGGAA
>dv_eve-M
GCATGCTAAAAATCAAGCGATCAAGAATCTGCGCGATCTTAGCCGGAATCGGGATTAGTCGTTTATGGCCCACGCCCTCAATCCTCCATAAAACACTAAGCGCTTTCGCCTAATGTATGTATCTCTTCATATCTGGAAATCTCACTATGGGTGTGGGTGTGGGTATCTGTATCTGTATCTATATCTGTTGCTGTGATGAATAAATAACTTCTTAATGGGATGCTGCTCAAAATGGCTCCCACTCATCCCCATTGGCGGCTGGGAGAGTCGTTGGGCATCCGGAAGCGGGGGCAGCCAAAAATATACCCACATCCCATGGATGCCATCAATTAGCATACAATTAAAAAATGCTTAAACAGGGAAATCGTCTTGGGATGCGAGTGGTTCGGCCGCAGATGCAGCCGCAGCAGCATTTGTATCTCCAAGTGGCGGGCAGCAGATCAAAGCGACGACAACATAATTGCTGCTTCACTTCACAGTTCTCAGGCACTTAAGATATACATATGTATGTTGCATACATATCTATTGCGAGTCCGGATCTGCAGCTTCCCCTATCGATCTTCCCTGTTTTTTGTCTGACTGACTGACTGCCGGTGGGCCCTTGAGAAGCCATGGCGCCTGCTAATTGAGATCGCGGCGATCCTTTGGATGCCCACTTGAGGAGTTGTCCTTTAATGGGTGAGGCGCGGAAGTGCAGGACTTCCTGGTGTCCTTGAACGACCGGAGCTGATCTAAATACGGATCGGAATTGGGATCGAAATCGGGATATGCACAACACGGTAATGATAAGCAGGAGGATGCACTGTATCCGTACCTGAGCCCACTGATCCCCGGCAAGTCCGAGACAAATCCACAAATATTGTCAACTCTTTGGCTCTAATCTGAGG
>dv_sog-S
ATTTAATCGAAGGACTGCAATGGGCATATACAACAAATTCTACGATAAAGGATTCAATATTGATTGTTATATGTTTATGGCAGCCAATTGATGCCGACTGACCTGTGTGTGTGTGTGTGTGTGTGTGGAAGCTCAGGATGGACAGATTCCCGGGTTTCAGCGGAACAGGTAGGCTGGTCGATCGGAAATTCCCACCATACACATGTGGCTATAATGCCAACGGCATCGAGGTGCGAAAACAGATGCAGCCTCATAAAAGGGGCGCAGATAAGGTCGCGGTTGCGTGGGAAAAGCCCATCCGACCAGGACCAGGACGAAGCAGTGCGGTTGGCGCATCATTGCCGCCATATCTGCTATTCCTACCTGCGTGGCCATGGCGATATCCTTGTGCAAGGATAAGGAGCGGGGATCATAAAACGCTGTCGCTTTTGTTTATGCTGCTTATTTAAATTGGCTTCTTGGCGGGCGTTGCAACCTGGTGCTAGTCCCAATCCCAATCCCAATTCCAATCCGTATACCCGTATATCCAATGCATTCTACCTGTCCTGGGAATTTCCGATTTGGCCGCACCCATATGGCCACGGATGCGTGAGAGTGCTCTCCGTGCGATTCTAGATCATCGTGGGTATTCGCAGACAATCGGGTTATTGTGCCGCATTCGATGTTGGCTCTTTGGTTTTCGGAAACTCTGACCAGGTTTTCGGTTTTCGGTTTTTGATTTTGGGTTTTTCCGGCCGCATCGTGCGTCATCTGGTGGCACAGGACGCACTTGCCCCTGTCAGTTGGTCCGTGCACCCTTGCGTCCAGGATTACGACACCTTCTGTGGAACTGCTGAATCGCAGAATCGCAACGATGACCTCTCAACCAACTTCTCCTCCTTCTC
>dv_race
ATCGATTGTTGTCTCATCGGCGGGTTATTCGAATTACTCGACATTTTACATTTCGAATGTAAAAAGGGTATAAGTTTTGTCTGTAATTTACAATGGCAATAAAATAGAATCAAAATTAATTCCTCTTATACTTAAATATTGACAATATTAATTCTCTTGCTTGAATTTTGGTGCTTTATTTGGGTCACATATAAACGAAAGAAATAAAAAAGTAAAAAATGCAATATTTAGCAAATAAATAAAATGTGTGAAAGGAGCAATGGCCACCAACTTATGTTTTTTTCTGTACCCAAAGGGAGATAAGTGCCCATTAGTTTATTTTCATCACAAGTTTTATCACCTTTTATTGACTTAGTCTTTTTTTCGTTGCGTCTTCAATAATATTTGCCAAATGTGAGGAAATGTGTCAGGCATATTAATGATCTTCCAAACATCGGCTTATCTTCGCGCCTACCTGGCCGAGAACCCCAGACGGATTGGAAACATCAGACGCGACTAAGCCGATCTCGCATTAAAAATAAATAATGCTCG
>dv_hnt
GCTTCTGGCGTCCAGTGGCGGCGATTGACGAAATTAGCACGAAAGAAATGCGGCACGAGGTCTTTTACGCTGGAAAACCCCCAGAAAACAGGCCCAGATTACGACAAATGCCCGCTGGCCGCCAACTAATGAACCTTATCACTGTGAGAAGGAAAGAACGGAGCTTACTTCGGGTGTTTCGTTATTCATCACAGGGCAATCAATTTCCTTACGGCATATGATTTAGTGATATGACCGCGGTGTTGCATCAAGCGAAAACCAACCATCCAACCAACCATCCATCCATCCATCTATCGATAGCCGGCGTCATAATTCCCGACGCCGCTGTATCATAATCATAAAACCCGGTCTCTTTTGGGGGAACAAATATATAGATGTACATGTGCATGTCCATGTGCATATGTATGTATGATGGCATGGAAGCATGGTACCATCTACCTGCTTGAAGAAACGCGGCGCGTGCGCTAATCGGCGATAGTTGTCCAACCCAAAAATATCTGCAAGCAGTGTATCTGTATCTCTATGGGTGCACAATGACCCAAAATTGATGGCCAGACGCGATTCCGCAGACCGGATCTCACTTCGACGAGTGTCGTTGATCCGGCAAAGTCAATTGGTTTCTAACGAGCTTAGCTCCTGTGCAGACAATGTCTGAGGTTCGGGTGTCGTCGCAGTGCCATGAATGGTTGGGTCATAAATGCAATATTAGCCAAGTTAGTAGAAGAATGTATGAGGGAAATCTCTTTTAAAATAGCAATTGATATTAATTATACATATGTATGTACATACAATATGATAGGACACCGTCATCATTACCTGTTTTGTACTTAAACGACTGATATGCAGCACCATATCAGCGTGACGTTTTGAGTTCTTAAAAAATGATAATTCAACAATGATTTGATACGAAATTTCCTAAATCCAGTGATTCGAACATTTTCCGCCAAATTCAATCGGCTTACAACTGCCCCATTGAATGGGAAAAGCTTTGCCCACTTGTTGTGTCACACACACATTTATGTATATATTTTAGTATATTTGTATGGATTTATAGTTTGTGTCTGTGGCAATAAACACACATACACGTAACACCAAACACAACACACAAGTT
>dv_tld
GGATCCTTACAGATGGATTGAATTTTTCACACAGGCATATGTACAACTCTCGGATATTTGACTCAACTTAATACGTAATTATATCTATACATATTAAAACTTGCATAGTAACTATGTTTTAAAACCAAAACAAAACGAGTTTGAAGAATGTTATTTACGGACTTTCGGGTTTATGGGCTCATGGATTTATGGCCCTAGGTTCCACCTTGCCACGCCAGGCAGAAGCGCCATGGCTCTTGAATAGCATTTGAAGGTGGAATTACCGCGAAACGATTCGTTCATGCGGCGGATTTACGATCATTAATGACCTGCCCTAAAAGGCACGAACCCGCTTAAGCAACACCTGATCCTGGGCAAATGCCCCTGAGCCCGGCCAGCGACCCAGGTAGATGGCCACATACGCGTACACGTATAGATGGACAATGTCAAGGTGTGAGCAGGAATACCCAAATCAAAATCCATTGAATGCAAACAACAGGCGGCAGACAATGGTCATCCCGAATCGCCAATGAGGAGGGGTAGCACTCAGGTCTGGTTATGGCTCTCGTCTCTCCTTCTATTGAGCCGTCCCTTCGAGCGGTCAGTCGAGATTCTGCAACGGCCTGCCCTGCCACGCCCCTCGTCCACCGATTCCCCTACGAGTTGGGATCTGTTACCTGCTGCTCACTCACTCGATCCGTGGAACCCTTGTCGGCGCACCAGTATAATTCGGCAATCGCAGTCCACGAGCACTCAGTTAGAACTTTGAACTGGTTGAAGCAACTTCAGGGAACGAGCCCCCAGAAATACCCACGCAATGA
>dv_hbr
GAAAGATGAGGGACACGGCTTCAAAAATAGAGCACAGATTGAGTTTCCGCTTAAAACAGTCTAGACTTCAGACGTTTTTTTCTTCGCTGCTGCTCCCCTATATTCTAATTAATATCACAAAAAAAAAAAAACAACGGGCAGGAAAATGGAAAGCCAGACATAAAAACCGGGATATTAGGGGGAAAACCCCGGGCAGCTGCTATCCCAAAAAAAAAAAAAAAAAAAACGCAGATGTGCTGGGGAATAGCGCGTGCCCTTCGACGACTAGGCTTCAAAATAATGCTCATATTTCTGAATGTGCCACACAGTGCCTCCTTTCCCCAGGCTCGTTTAAAAATAGCAAATAAGCAAACAGCAATTATAAACTCAATTGAAAGGGCTGTGCGTGATGTTAATGCTGAGCAACAGTCGCGGATAGGTCGCTGGGCCAAAAGGGGTGGGTTCGGAGGGGCGGTAGAAGGGCAGCAGGTGCCGCACCACAGCAGCATAAATGCAAAAACAAAAATAACCAATACAAACACAGGCACATGCCCCCAACAGAAAACAATAACAACAGCACTGCCTGTGCAGAAAGTAACGTACAACTAGCAGTTGGCGCAAAAAACAACAAAGCGCAGGCGCAGACGGCGCAAAACAAACTTACTGAGCAAAATTATCAAAATGATCCTCAAAATGTTATAAATTTCCCAGAAGAACAAGACTAACAATGAGTGGTTAATGCTACTATGTAAATATTGCTATTTTGATGATATATTTTAAAACTGTAGTTGGTTTTAATTTACAAATATTAAATATATATTTCTCAAAATGTCATTTATCACAGCTAATTTTTGATTACCCTTTTTGCTTCGAATATTTTTGAATGTTACAAGTAGTTTCTCTCAGTGTGTAACATGGCAGCGACTGCGACACGCACCGGAAATCCCTCATAGAAGGCTGTTTAAGTGTGCGTGCGACTGCGACAGCCGAAGCTTGCAGCATAAATTGCATGCAGGAAACAACAAAAACACATATGTAGATGCTCCTGCTCGCTCTCTCG
