# Supplementary material for: An Enhancer's Length and Composition Are Shaped by Its Regulatory Task
Source: Front Genet. 2017 May 23;8:63. doi: 10.3389/fgene.2017.00063 (PMC5440464; doi:10.3389/fgene.2017.00063)
Supplement: Supplementary file 5 [file DataSheet2.CSV]

AP	DV
bcd	da
cad	dl
fkh	brk
gt	Mad
hkb	Med
hb	shn
kni	sna
knrl	twi
Kr	zen
oc	zen2
tll
D
eve
ftz
h
opa
prd
run
slp1
slp2
sob
odd
bowl
