# Supplementary material for: An Enhancer's Length and Composition Are Shaped by Its Regulatory Task
Source: Front Genet. 2017 May 23;8:63. doi: 10.3389/fgene.2017.00063 (PMC5440464; doi:10.3389/fgene.2017.00063)
Supplement: Supplementary file 6 [file DataSheet3.CSV]

1_3	4_6	7_8	9_10	11_12	13_16
abd-A	ab	ab	ab	ab	ab
achi	abd-A	abd-A	abd-A	abd-A	abd-A
acj6	Abd-B	Abd-B	Abd-B	Abd-B	Abd-B
Adf1	ac	ac	ac	ac	ac
al	achi	achi	achi	achi	achi
amos	acj6	acj6	acj6	acj6	acj6
aop	Adf1	Adf1	Adf1	Adf1	Adf1
ap	amos	amos	al	al	al
ara	Antp	Antp	amos	amos	Antp
Asciz	aop	aop	Antp	Antp	aop
Atf6	ara	ara	aop	aop	ap
B-H1	Asciz	Asciz	ap	ap	ara
B-H2	Atf6	Atf6	ara	ara	Asciz
bab1	Awh	ato	Asciz	Asciz	ase
bap	B-H2	Awh	ase	ase	Atf6
bcd	bab1	B-H2	Atf6	Atf6	ato
Bgb	bcd	Bgb	ato	ato	Awh
bigmax	Bgb	bigmax	Awh	Awh	B-H1
bin	bigmax	bin	B-H1	B-H1	B-H2
brk	bin	Blimp-1	B-H2	B-H2	bap
BtbVII	Blimp-1	bowl	bap	bap	Bgb
cad	bowl	brk	Bgb	Bgb	bigmax
cato	brk	BtbVII	bigmax	bigmax	bin
Cf2	BtbVII	btd	bin	bin	Blimp-1
CG10904	btd	btn	Blimp-1	Blimp-1	bowl
CG11085	btn	byn	bowl	bowl	br
CG11504	byn	C15	brk	brk	brk
CG12155	C15	cad	BtbVII	bsh	bsh
CG12236	cad	Cf2	btd	BtbVII	BtbVII
CG12605	cato	CG10904	btn	btd	btd
CG12768	Cf2	CG11085	byn	btn	btn
CG15601	CG10904	CG12155	C15	byn	byn
CG15696	CG11085	CG12236	cad	C15	C15
CG15812	CG12155	CG12605	Cf2	cad	cad
CG18599	CG12236	CG15601	CG10904	cato	cato
CG3065	CG12605	CG15696	CG11085	Cf2	Cf2
CG32532	CG12768	CG15812	CG11504	CG10904	CG10904
CG3407	CG15601	CG18599	CG12155	CG11085	CG11085
CG3838	CG15696	CG3065	CG12236	CG11504	CG11504
CG3919	CG15812	CG32532	CG12605	CG12155	CG11617
CG4328	CG18599	CG3407	CG12768	CG12236	CG12155
CG4360	CG3065	CG3838	CG15601	CG12605	CG12236
CG4404	CG32532	CG3919	CG15696	CG12768	CG12605
CG4854	CG3407	CG4328	CG15812	CG15601	CG12768
CG5180	CG3838	CG4360	CG18599	CG15696	CG15601
CG5953	CG3919	CG4854	CG3065	CG15812	CG15812
CG6272	CG4328	CG5180	CG32532	CG18599	CG18599
CG6276	CG4360	CG7745	CG33557	CG3065	CG3065
CG7745	CG4404	CG8281	CG3407	CG32532	CG32532
CG8281	CG4854	CG8319	CG3838	CG33557	CG33557
CG8319	CG5180	CG8765	CG3919	CG3407	CG3407
CG8765	CG5953	ci	CG4328	CG3838	CG3838
CG9876	CG6276	cic	CG4360	CG3919	CG3919
chinmo	CG7745	Coop	CG4854	CG4328	CG4328
cic	CG8281	crc	CG5180	CG4360	CG4360
Coop	CG8319	CrebA	CG7745	CG4854	CG4854
crc	CG8765	crol	CG8281	CG5180	CG5180
crol	ci	crp	CG8319	CG5953	CG5953
crp	cic	ct	CG8765	CG7745	CG7745
ct	Coop	cwo	chinmo	CG8281	CG8281
cwo	crc	D	ci	CG8319	CG8319
cyc	CrebA	D19B	cic	CG8765	CG8765
D	crol	da	Coop	CG9876	CG9876
D19A	crp	Deaf1	crc	chinmo	chinmo
D19B	cwo	dimm	CrebA	ci	ci
da	D	disco	crol	cic	cic
dar1	D19B	Dlip3	crp	Coop	Coop
Deaf1	da	Dll	ct	crc	crc
dimm	dar1	Doc2	cwo	CrebA	CrebA
disco	Deaf1	dpn	D	crol	crol
disco-r	dimm	Dr	D19B	crp	crp
dl	disco	Dref	da	ct	ct
Dlip3	disco-r	E(spl)m5-HLH	Deaf1	cwo	cwo
Dll	dl	E(spl)m7-HLH	dimm	D	cyc
Doc2	Dlip3	E(spl)m8-HLH	disco	D19B	D
dpn	Dll	E(spl)mbeta-HLH	disco-r	da	D19B
Dref	Doc2	E(spl)mdelta-HLH	Dlip3	dar1	da
dsx	dpn	E(spl)mgamma-HLH	Dll	Dbx	dar1
E(spl)m5-HLH	Dr	E5	Doc2	Deaf1	dati
E(spl)m8-HLH	Dref	EcR	dpn	dimm	Dbx
E(spl)mbeta-HLH	dsx	en	Dr	disco	Deaf1
E5	E(spl)m5-HLH	erm	Dref	disco-r	dimm
EcR	E(spl)m7-HLH	esg	E(spl)m3-HLH	Dlip3	disco
eg	E(spl)m8-HLH	Ets21C	E(spl)m5-HLH	Dll	disco-r
Eip74EF	E5	Ets97D	E(spl)m7-HLH	Doc2	Dlip3
Eip75B	EcR	eve	E(spl)m8-HLH	dpn	Dll
Eip93F	eg	exd	E(spl)mbeta-HLH	Dr	Doc2
en	Eip93F	exex	E(spl)mdelta-HLH	Dref	dpn
erm	en	fd64A	E(spl)mgamma-HLH	dsx	Dr
ERR	erm	Fer2	E5	E(spl)m3-HLH	Dref
Ets21C	esg	fkh	EcR	E(spl)m5-HLH	dsx
Ets65A	Ets21C	fru	en	E(spl)m7-HLH	E(spl)m3-HLH
Ets97D	Ets97D	ftz	erm	E(spl)m8-HLH	E(spl)m5-HLH
exd	eve	GATAd	esg	E(spl)mbeta-HLH	E(spl)m7-HLH
fd64A	exd	GATAe	Ets21C	E(spl)mdelta-HLH	E(spl)m8-HLH
Fer2	exex	gce	Ets97D	E(spl)mgamma-HLH	E(spl)mbeta-HLH
foxo	fd64A	grh	eve	E5	E(spl)mdelta-HLH
fru	Fer2	gsb	exd	EcR	E(spl)mgamma-HLH
ftz	fkh	Gsc	exex	eg	E5
ftz-f1	foxo	gt	ey	Eip93F	EcR
GATAd	fru	h	fd64A	en	eg
gce	ftz	Hand	Fer2	erm	Eip75B
Gsc	ftz-f1	hb	fkh	ERR	Eip93F
gt	GATAd	her	fru	esg	en
Hand	grh	Hey	ftz	Ets21C	erm
hb	gsb	HGTX	GATAd	Ets65A	ERR
her	Gsc	hkb	GATAe	Ets97D	esg
HGTX	gt	HLH54F	gce	eve	Ets21C
HHEX	h	Hmx	gsb	exd	Ets65A
hkb	Hand	Hnf4	Gsc	exex	Ets97D
HLH54F	hb	hng1	gt	ey	eve
Hnf4	her	hng3	h	fd64A	exd
hng1	Hey	Hr4	Hand	Fer1	exex
hng3	HGTX	Hr51	hb	Fer2	ey
Hr39	HHEX	Hsf	her	Fer3	fd64A
Hr4	hkb	hth	Hey	fkh	Fer1
Hr51	HLH54F	ind	HGTX	foxo	Fer2
Hr78	Hmx	jigr1	hkb	fru	Fer3
Hr83	Hnf4	kay	HLH54F	ftz	fkh
Hsf	hng1	ken	Hmx	GATAd	foxo
hth	hng3	knrl	Hnf4	GATAe	FoxP
ind	Hr4	Kr	hng1	gce	fru
jigr1	Hr51	l(1)sc	hng3	gl	ftz
jim	Hr83	l(3)neo38	Hr4	grh	ftz-f1
ken	Hsf	lab	Hsf	gsb	GATAd
Klf15	hth	lbe	hth	gsb-n	GATAe
knrl	ind	lmd	ind	Gsc	gce
l(1)sc	jigr1	Lmx1a	jigr1	gt	gl
l(3)neo38	jim	lola	kay	h	grh
lab	ken	lov	ken	H2.0	gsb
lbe	Klf15	luna	klu	Hand	gsb-n
lola	knrl	Max	knrl	hb	Gsc
luna	Kr	Mes2	Kr	her	gt
Mad	l(1)sc	Met	l(1)sc	Hey	h
mamo	l(3)neo38	mirr	l(3)neo38	HGTX	H2.0
Max	lab	Mitf	lab	HHEX	Hand
Mes2	lbe	Mnt	lbe	hkb	hb
Met	Lmx1a	Mondo	lmd	HLH4C	her
Mitf	lola	Myc	Lmx1a	HLH54F	Hey
Mnt	lov	net	lola	Hmx	HGTX
Mondo	luna	NFAT	lov	Hnf4	HHEX
Myc	Mad	NK7.1	luna	hng1	hkb
nau	Max	nub	Max	hng3	HLH4C
NFAT	Mes2	oc	Mes2	Hr3	HLH54F
NK7.1	Met	odd	Met	Hr39	Hmx
odd	mirr	opa	mirr	Hr4	Hnf4
opa	Mitf	Optix	Mitf	Hr51	hng3
Optix	Mnt	otp	Mnt	Hr78	Hr3
ovo	Mondo	ovo	Mondo	Hsf	Hr39
pad	Myc	pad	Myc	hth	Hr4
pdm2	net	pan	net	ind	Hr51
pho	NFAT	pdm2	NFAT	jigr1	Hr78
phol	nub	peb	nub	Kah	Hr83
pnt	oc	pho	oc	kay	Hsf
Poxm	odd	phol	odd	Klf15	hth
Poxn	opa	pnt	opa	klu	ind
prd	Optix	Poxn	Optix	knrl	jigr1
Rel	ovo	prd	otp	Kr	jim
repo	pad	Ptx1	ovo	l(1)sc	Kah
retn	pan	Rel	pad	l(3)neo38	kay
rn	pdm2	retn	pan	lab	ken
salr	peb	rib	pb	lbe	Klf15
schlank	pho	run	pdm2	lmd	klu
shn	phol	Rx	peb	lms	knrl
sima	pnt	schlank	pho	Lmx1a	Kr
slou	Poxm	Scr	phol	lola	l(1)sc
sob	Poxn	shn	pnt	lov	l(3)neo38
Sp1	prd	sim	Poxm	luna	lab
Spps	Ptx1	sima	Poxn	Mad	lbe
sqz	Rel	Six4	prd	Max	Lim3
SREBP	retn	slou	Ptx1	Mes2	lmd
ss	rib	slp1	Rel	Met	lms
Su(H)	rn	slp2	retn	mirr	Lmx1a
su(Hw)	run	sna	rib	Mitf	lola
svp	Rx	so	run	Mnt	lov
tai	salr	sob	Rx	Mondo	luna
tgo	schlank	Sox14	schlank	Myc	Mad
ttk	Scr	Spps	Scr	nau	mamo
tup	shn	srp	scrt	net	Max
tx	sim	ss	sens	NFAT	Mes2
unpg	sima	Su(H)	shn	NK7.1	Met
Usf	Six4	su(Hw)	sim	nub	mirr
usp	slou	tai	sima	oc	Mitf
vis	slp1	tap	Six4	odd	Mnt
Vsx2	slp2	tgo	slou	Oli	Mondo
z	sna	tin	slp1	onecut	Myc
ZIPIC	so	tll	slp2	opa	nau
zld	sob	toy	sna	Optix	NFAT
	Sp1	ttk	so	otp	NK7.1
	Spps	tup	sob	ovo	nub
	srp	twi	Sox14	pad	oc
	ss	Ubx	Sp1	pan	odd
	Su(H)	Usf	Spps	pb	Oli
	su(Hw)	usp	srp	pdm2	onecut
	tai	vis	ss	peb	opa
	tap	vnd	Su(H)	pho	Optix
	tgo	wor	su(Hw)	phol	otp
	tin	z	svp	pnt	ovo
	tll	zen	tai	Poxm	pad
	toy	zen2	tap	Poxn	pan
	ttk	ZIPIC	tgo	Pph13	pb
	tup	zld	tin	prd	pdm2
	twi		tll	Ptx1	peb
	Ubx		toy	Rel	PHDP
	unpg		ttk	repo	pho
	Usf		tup	retn	phol
	usp		twi	rib	pnt
	vis		Ubx	run	Poxm
	vnd		unpg	Rx	Poxn
	vvl		Usf	salr	Pph13
	wor		usp	schlank	prd
	z		vis	Scr	Ptx1
	zen		vnd	scrt	Rel
	zen2		vri	sens	repo
	ZIPIC		vvl	sens-2	retn
	zld		wor	shn	rib
			z	Sidpn	rn
			ZIPIC	sim	run
			zld	sima	Rx
				Six4	sage
				slbo	salr
				slou	schlank
				slp1	Scr
				slp2	scrt
				sna	sens
				so	sens-2
				sob	shn
				Sox14	Sidpn
				Sox15	sim
				Sp1	sima
				Spps	Six4
				sqz	slbo
				sr	slou
				SREBP	slp1
				srp	slp2
				ss	sna
				Su(H)	so
				su(Hw)	sob
				sug	Sox14
				sv	Sox15
				svp	Sp1
				tai	Spps
				tap	sqz
				tgo	sr
				tin	SREBP
				tll	srp
				toy	ss
				ttk	Su(H)
				tup	su(Hw)
				twi	sug
				tx	sv
				Ubx	svp
				unpg	tai
				Usf	tap
				usp	tgo
				vis	tin
				vnd	tj
				vri	tll
				Vsx1	toy
				vvl	ttk
				wor	tup
				Xrp1	twi
				z	tx
				ZIPIC	Ubx
				zld	unpg
					Usf
					usp
					vnd
					vri
					Vsx1
					vvl
					wor
					Xrp1
					z
					ZIPIC
					zld
